# Supplementary material for: Average volume reference space for large scale registration of whole-body magnetic resonance images
Source: PLoS One. 2019 Oct 1;14(10):e0222700. doi: 10.1371/journal.pone.0222700 (PMC6772040; doi:10.1371/journal.pone.0222700)
Supplement: S1 File — (XLS) [file pone.0222700.s001.xls]

## Sheet: AMSE fat females
	Initial	Synthetic	Refined
Subj_1	0.03279454124153872	0.041383341906937994	0.032012488007473236
Subj_2	0.0331291157485479	0.041776460090133305	0.03291878376843062
Subj_3	0.042436637401217	0.05280510329352656	0.042057045767269235
Subj_4	0.030497897914473656	0.03902953633104423	0.030626248564052716
Subj_5	0.048164972913103156	0.05827394008154918	0.04847991961851141
Subj_6	0.042920155735511785	0.05296774799282973	0.043214521845334274
Subj_7	0.02728627772939809	0.035482675532720664	0.027667496938749748
Subj_8	0.02896657643463864	0.03775121187638861	0.028257239304559686
Subj_9	0.03327640931579024	0.04272235091395678	0.033760410617804486
Subj_10	0.03175314071204729	0.03985147018910321	0.031797458846697636
Subj_11	0.03122729517223811	0.04010095813976974	0.03162873701335589
Subj_12	0.033923032280218056	0.04173102656029085	0.03389123172717633
Subj_13	0.052777221840968495	0.0634856397381842	0.05183082884139568
Subj_14	0.03569074761746457	0.044211526869571804	0.035180452023581096
Subj_15	0.030429871837976023	0.03852815008962836	0.030779194701827915
Subj_16	0.03762608222481961	0.04645621228665926	0.037702208202888304
Subj_17	0.04627952723853217	0.05658358159967683	0.04589547092759039
Subj_18	0.03295606437246363	0.04169570383508382	0.03299788710614018
Subj_19	0.03131928734667355	0.03962008937588366	0.031273772028378104
Subj_20	0.03039863870206199	0.0380465870215613	0.030029030593566958
Subj_21	0.029349049739403506	0.03737509625580691	0.028753907433473037
Subj_22	0.02897303602395084	0.03683011875757423	0.028625968080943243
Subj_23	0.0316917353216756	0.03966469447460109	0.03202483952105635
Subj_24	0.03226999233462068	0.0405742881804181	0.03187580673411937
Subj_25	0.028936616356472263	0.037240732617148053	0.028800751268683096
Subj_26	0.02890538518515352	0.03653804155726116	0.02828736658313977
Subj_27	0.034561553253671565	0.04252383909185013	0.03391878297944859
Subj_28	0.03515255066706969	0.043305341566097756	0.034896035838719454
Subj_29	0.03108150059120173	0.03774944850156534	0.030565086677565138
Subj_30	0.031981821568351824	0.040005664890931124	0.031531621216042215
Subj_31	0.03336066687857053	0.04238921903403353	0.03365611508407392
Subj_32	0.03191893683772707	0.041231064431427995	0.03203189696525954
Subj_33	0.032545012100020976	0.04081956296707736	0.031855015085336294
Subj_34	0.029440362163868746	0.03805365630049485	0.029350859122525753
Subj_35	0.029553681984768067	0.03655134773909311	0.028745441656357302
Subj_36	0.031243061049437137	0.03875278905145425	0.03053074623497778
Subj_37	0.037849110940475966	0.04672166528857807	0.03727002357478287
Subj_38	0.03134806670307088	0.03928835004923248	0.03073613009051202
Subj_39	0.03280160592620012	0.04181362508836599	0.0324764765009594
Subj_40	0.03210327284915479	0.039755920521106845	0.03131950339893456
Subj_41	0.032328144355192795	0.041373542750201976	0.031787892439658655
Subj_42	0.030980200164284172	0.03979306579478893	0.03079016944177944
Subj_43	0.0299071519692726	0.03643907954201171	0.028861066971950112
Subj_44	0.033533445175909546	0.041846569032771154	0.032915685041532014
Subj_45	0.029653528611171324	0.03757179736416885	0.029491173658099373
Subj_46	0.02968841589432401	0.036916784487982225	0.029370506747374268
Subj_47	0.029853946799639697	0.03832654151307817	0.029704778706321953
Subj_48	0.029126612366929316	0.036195027677489396	0.028401865626893556
Subj_49	0.02961378877765333	0.036821570137345994	0.028704718349197134
Subj_50	0.03188206138414131	0.03922842686452232	0.031116953961320946
Subj_51	0.03062357111055397	0.03779408121465361	0.030344489276156333
Subj_52	0.028295348878803896	0.03593098300848314	0.028003719655751363
Subj_53	0.03208292553574042	0.0391807368460917	0.031486532865835186
Subj_54	0.03407027476798287	0.04186334673550798	0.03288744540244395
Subj_55	0.032926595443119655	0.04000306914007271	0.032124442584200164
Subj_56	0.03388414508105574	0.04256010070566552	0.03281440144667744
Subj_57	0.028852663305961857	0.036726146706473436	0.028425008442107654
Subj_58	0.028307784766987053	0.036618221855433244	0.02764226923853767
Subj_59	0.03949315107505169	0.048003461264138556	0.03951649209124419
Subj_60	0.03454418623131151	0.04373900159058776	0.03432083243915371
Subj_61	0.030768220332536515	0.038989992552009696	0.03126343833632095
Subj_62	0.02818186206730496	0.035317233892143	0.02796296281685518
Subj_63	0.031346954742136966	0.038370495701625935	0.030636828812992324
Subj_64	0.029054332941629703	0.03630767853085235	0.028603626082483336
Subj_65	0.03259278909286872	0.041726497803474046	0.03197749665471622
Subj_66	0.033246696776630356	0.041374931358563925	0.03245453688333165
Subj_67	0.031215831758723306	0.03851267420723086	0.030486364023682086
Subj_68	0.030449753542306758	0.037594445093162995	0.030234530823949706
Subj_69	0.034177262698263815	0.041450709137043025	0.032707046635149464
Subj_70	0.02950085008824019	0.036235088239749545	0.02882532608627045
Subj_71	0.030046960428461573	0.03596696058876995	0.02884325373030701
Subj_72	0.03189275467630259	0.03979777996238134	0.030914629383584125
Subj_73	0.030143443667729038	0.0373074252676227	0.029496319793349827
Subj_74	0.03693991195721218	0.04564234182488386	0.03472992750833165
Subj_75	0.0329870440755853	0.04155577392824682	0.03222250318748738
Subj_76	0.03673291433911895	0.04399412681781458	0.034731229328670975
Subj_77	0.029472550093093526	0.0364690214098162	0.02849025528302363
Subj_78	0.007183974887379968	0.007698829880485003	0.005375662449031761
Subj_79	0.028135030044791516	0.03547713293400323	0.027769220391082608
Subj_80	0.029529460489442612	0.03589385745935165	0.028495354079352657
Subj_81	0.030464596059719674	0.03796472224676833	0.029539664493284185
Subj_82	0.031167970288278113	0.038142310265602906	0.029901746096116948
Subj_83	0.046805382601317794	0.05350976680847304	0.044289139031256315
Subj_84	0.03346562341732204	0.04080360186073521	0.032373212561225
Subj_85	0.0339022861539599	0.04130150869142597	0.032815997162820645
Subj_86	0.034415619186369616	0.04065377417440921	0.03231757552135932
Subj_87	0.02972100067179729	0.03674444714451626	0.029037716102176328
Subj_88	0.03139647236641129	0.0389593287656534	0.030625349124545547
Subj_89	0.03213938211057761	0.03937245947788326	0.03103443235899313
Subj_90	0.032021993612833526	0.03954090713997172	0.030373762481695616
Subj_91	0.02885529193445934	0.0365988247323773	0.028491048209957584
Subj_92	0.04092796181128519	0.051189133981771356	0.04010207849424359
Subj_93	0.035228034347286635	0.04088168741163401	0.03303004995834175
Subj_94	0.03563254058822435	0.04268730433245809	0.03412729514870733
Subj_95	0.032085336094160755	0.039715721886992524	0.03135592280915472
Subj_96	0.03566660667054598	0.04494527226191678	0.03529662568168047
Subj_97	0.03725322168480674	0.04551331564961624	0.036125912852201576
Subj_98	0.03918621842376716	0.048365607957988284	0.03751445809558675
Subj_99	0.03399058685384618	0.042043313535144414	0.032918543128913354
Subj_100	0.031222138109602917	0.03923680585361543	0.030707328301731972
Subj_101	0.029999421151643873	0.036404900840739246	0.02907705277342961
Subj_102	0.03986262465278528	0.047923545274944454	0.03957417062209655
Subj_103	0.030086407537281416	0.03669831142067259	0.029166322144516258
Subj_104	0.039078806140903664	0.04686017502777217	0.0367425417529287
Subj_105	0.03375391205930827	0.04167556112401535	0.032464034254443545
Subj_106	0.0355948321462358	0.041689056661533025	0.03315472095283781
Subj_107	0.03200712162649127	0.04010804714325389	0.03169560521233084
Subj_108	0.030481762693360184	0.037863160535750354	0.029910981130705918
Subj_109	0.03614096606160066	0.04490882129241568	0.034914797831246215
Subj_110	0.037232785964604345	0.04383821213517471	0.03462195137345991
Subj_111	0.03376549924232632	0.04020881198242779	0.03173496358058978
Subj_112	0.03777607121679928	0.04581161397318723	0.03571752392193496
Subj_113	0.03431988445790749	0.041435138576802664	0.03295017933561402
Subj_114	0.034123813918815	0.04074057008685114	0.032858963151383556
Subj_115	0.040679432648769845	0.0477772246137144	0.0377328325401434
Subj_116	0.03322580919951135	0.03968188639290043	0.03201402652241971
Subj_117	0.03838680495447671	0.046227119521308827	0.03615708947687336
Subj_118	0.03380634710758765	0.04193586207331852	0.03219829130163098
Subj_119	0.03571579620740695	0.04102995685846294	0.032948619123661885
Subj_120	0.03614421157301907	0.04287238373560897	0.03377560641158352
Subj_121	0.03236249333923613	0.038120096476721876	0.030685933081700666
Subj_122	0.03743571294125753	0.043809579977529794	0.03544762895122198
Subj_123	0.03656842270471146	0.04338728918400323	0.034750910485255505
Subj_124	0.03778827135354769	0.04518480325944254	0.035953847707533834
Subj_125	0.03428219173268126	0.04142404548954757	0.03310090843390224
Subj_126	0.03474050038021991	0.041317051637295495	0.033401648656837
Subj_127	0.03425801542304746	0.041360339136033125	0.03269266152039992
Subj_128	0.03944648800773315	0.04814035753509392	0.03749072551630984
Subj_129	0.0409202723853217	0.04796228429231469	0.03845817132902444
Subj_130	0.043746181612595136	0.05173310947283377	0.04147880873182185
Subj_131	0.034024719732407664	0.040741970529943446	0.03278287175254999
Subj_132	0.03660707022324844	0.042713459086548174	0.033772509657139974
Subj_133	0.03774373790752307	0.04465725042920622	0.03581366138153908
Subj_134	0.03965900220939958	0.047514765798576046	0.037828208632094525
Subj_135	0.03906778476132902	0.046058281313118565	0.037378808416229044
Subj_136	0.03622898385976524	0.042780061004090084	0.03375527828973945
Subj_137	0.04273638356293218	0.0485507978186225	0.038526126350737225
Subj_138	0.041220989057109934	0.04741586690188851	0.03818435117274288
Subj_139	0.03635669041197029	0.04151495594324379	0.03256342429244092
Subj_140	0.0364579810159114	0.044421707735810945	0.03500242217481317
Subj_141	0.04265457388588273	0.05084236060265603	0.04017124854827308
Subj_142	0.04765092869719859	0.05669087921000808	0.04508360842506565
Subj_143	0.039943935322631186	0.046909435120430214	0.037466215789739445
Subj_144	0.04353127846305656	0.05146855591042214	0.040543683567713595
Subj_145	0.03460469183704056	0.04216886424459705	0.03331276983185215
Subj_146	0.03317536625085562	0.03989131772621692	0.031927940693799235
Subj_147	0.03758430314139101	0.043600132864572816	0.034878670344374876
Subj_148	0.04068864660067806	0.048428836977378306	0.03866527122046051
Subj_149	0.04371765175979959	0.054281876451726926	0.04200807365304989
Subj_150	0.036655976858387694	0.04453910431604726	0.03522620903605332
Subj_151	0.03996492505870525	0.04776595400550394	0.037536103817410627
Subj_152	0.04067787668930048	0.04816384947485357	0.038050082211926885
Subj_153	0.03342543172688743	0.03998791674030499	0.03145229301845587
Subj_154	0.042645493526454206	0.04949625470233286	0.03932503771334074
Subj_155	0.03945094370984996	0.047544581429256716	0.03796001596899616
Subj_156	0.04021864075278513	0.04698610050368612	0.03827042122172288
Subj_157	0.04039025600971271	0.047509302098061	0.03766539035674611
Subj_158	0.0410090052961717	0.04706727886411836	0.03789324836522925
Subj_159	0.047186851997889676	0.054334821090436275	0.04419694648177136
Subj_160	0.040956397363506834	0.048365245026257324	0.038404895317865076
Subj_161	0.0398955434114578	0.04609027847909513	0.0369756819960614
Subj_162	0.046678626913232914	0.05325855493208443	0.043330758621995556
Subj_163	0.04565896266602559	0.05308625703771965	0.04292779788805292
Subj_164	0.03986797621035415	0.047253806049282976	0.03775407588113512
Subj_165	0.04454676990986877	0.05084677495707938	0.0413013903441224
Subj_166	0.04673405993392422	0.05425051836118966	0.043790447163451825
Subj_167	0.04123196328639763	0.0474761885225207	0.038141185966218946
Subj_168	0.04467288513988924	0.05178075609725308	0.04170628408402343
Subj_169	0.055432702426869276	0.06354455302590385	0.052072312569430415
Subj_170	0.0514391517059854	0.05951652759543526	0.048382855105029286
Subj_171	0.04830324112958508	0.05577064608159968	0.044811764668753785
Subj_172	0.05702765518353909	0.06474371102428803	0.05348236546278529
Subj_173	0.055999134540766264	0.06362303306781458	0.05228553101646132
Subj_174	0.05853536812177901	0.06697769390022218	0.05538263655700869
Subj_175	0.059497399001570674	0.06736569159008281	0.055674666418400326

## Sheet: AMSE water females
	Initial	Synthetic	Refined
Subj_1	0.03204131540750673	0.04045148707331852	0.03159213219236013
Subj_2	0.03610334013261427	0.044852768064532415	0.03607572965057564
Subj_3	0.046242463183798606	0.05526343320793779	0.04461442842986266
Subj_4	0.028095482741611902	0.036670235495354475	0.028590203525802868
Subj_5	0.04671965945045146	0.056931289922490406	0.046136067050848314
Subj_6	0.04579603247938086	0.05443749132119774	0.044521513961825895
Subj_7	0.02675335768195107	0.03492926776156332	0.027318703765653405
Subj_8	0.026994181701740613	0.035292195547616645	0.02649254293640174
Subj_9	0.0319807292533708	0.04060107017521713	0.03206752542100081
Subj_10	0.03464778327012261	0.04400772492299535	0.034886623283175114
Subj_11	0.03582281557121252	0.0447518572636841	0.036128473098868914
Subj_12	0.03569670034119205	0.04486423197333872	0.035548594980811955
Subj_13	0.04700006613613583	0.055954123851242175	0.04542248014921228
Subj_14	0.03440119512775339	0.04289831757473238	0.03384384152191477
Subj_15	0.03187833454687694	0.040369835323671985	0.0319514168539184
Subj_16	0.036245934387923895	0.04516983627045042	0.035986807431579476
Subj_17	0.052120960572049915	0.06230609188800242	0.051396644143859825
Subj_18	0.0326047279384436	0.04111799936250252	0.031945649395324176
Subj_19	0.03170693539543123	0.04060978842658049	0.031940195557084425
Subj_20	0.030049561552625	0.038490259227933754	0.030278104328670976
Subj_21	0.02999044295117041	0.038664024628862856	0.029876877382725712
Subj_22	0.032466253439456264	0.041466058782316705	0.03260996831448192
Subj_23	0.03250167312793243	0.04154601027570188	0.032845181607882246
Subj_24	0.031540797430171054	0.04054723004191073	0.031610537170521105
Subj_25	0.028752647724363697	0.03676718955135326	0.028517492914941427
Subj_26	0.02998916989342275	0.037626256848363966	0.029617688898076148
Subj_27	0.03851706155136766	0.047316656357301555	0.037571517275550394
Subj_28	0.039345719986139074	0.04853957454933347	0.03940989667491416
Subj_29	0.030999930594777608	0.039257836169460714	0.031206264753963847
Subj_30	0.035049071503975966	0.04424559511336094	0.03479543668577055
Subj_31	0.03305801704501733	0.04196743318900222	0.03296492935454959
Subj_32	0.033674235932743324	0.04221543785346395	0.03328528169814179
Subj_33	0.03321050893139595	0.04161445052135932	0.03269961639694001
Subj_34	0.030198833467323973	0.038925903542213695	0.03028893310694809
Subj_35	0.029319071979879527	0.038575489011058374	0.029509840972783277
Subj_36	0.03237569345498694	0.04060778441223995	0.03190405229057261
Subj_37	0.04093882602323667	0.04936253802893355	0.03941561679458695
Subj_38	0.031437108055381344	0.04030117021813775	0.03151712761626439
Subj_39	0.03397181318125878	0.04272900597732781	0.03368400165370632
Subj_40	0.03568905806551551	0.044768244420319125	0.03575627082912543
Subj_41	0.03189779386322041	0.04124554619647546	0.031574149319581905
Subj_42	0.03099972824146278	0.0391682433157443	0.030602135300949303
Subj_43	0.03043418805382727	0.03822014334225409	0.030110674453393254
Subj_44	0.03435571474679919	0.042514442315946276	0.03381281085891739
Subj_45	0.029710067699010675	0.038315184116845084	0.029631129206852153
Subj_46	0.030556886852639135	0.038923678612906486	0.030602798045849325
Subj_47	0.03003054623481698	0.03881748952231873	0.029885524625706927
Subj_48	0.030878762215696343	0.03915354063573016	0.030957891240405978
Subj_49	0.028907064914126125	0.037021020848061	0.028616508186477478
Subj_50	0.0299747301180442	0.038645605843516465	0.030378804076827914
Subj_51	0.033003817790167894	0.04225865828872955	0.033406220807665116
Subj_52	0.027909602558286555	0.03519635790118158	0.0274262380705918
Subj_53	0.036581927332732155	0.04522287558700262	0.03629022624848516
Subj_54	0.03316152371244511	0.04200256261361341	0.03281477226822864
Subj_55	0.03531739199943872	0.043813584061300745	0.035094374084780854
Subj_56	0.03224371783721759	0.040641560732680264	0.031618397403933546
Subj_57	0.028402332879894264	0.036474433826499696	0.028340283607478287
Subj_58	0.027340023162735632	0.03519488644970713	0.02664113389340537
Subj_59	0.03983779216832476	0.048832385502928705	0.03996474828317512
Subj_60	0.038571178293214936	0.04727021293046859	0.03745737919107251
Subj_61	0.036838024116303034	0.04575101226393658	0.036881414423853766
Subj_62	0.028073852547473424	0.035955839887144014	0.028048735025121188
Subj_63	0.029653379301929315	0.03810666011285599	0.02962353722732781
Subj_64	0.028021105128542997	0.0368148006715815	0.028540237294233488
Subj_65	0.03204057082589197	0.04054138368511412	0.03132354890426176
Subj_66	0.03505716170737853	0.04344518862982226	0.03404888611517875
Subj_67	0.031387113034451644	0.039092544435467586	0.03076139329491517
Subj_68	0.029477685545180536	0.038030902058927486	0.029802580917996365
Subj_69	0.032933628694256416	0.04210804556528984	0.032495417986896584
Subj_70	0.02967901727045857	0.03779827465411028	0.029522965688749746
Subj_71	0.03186806953648879	0.04097708322813573	0.03234398472215209
Subj_72	0.03048995309112252	0.03824937512623713	0.02946511160939709
Subj_73	0.03068799608388577	0.038789527999394065	0.030433634382574227
Subj_74	0.03305549450466549	0.042455978747980204	0.032290481878660876
Subj_75	0.032767231402418016	0.041275294763684106	0.032317419697409616
Subj_76	0.03608570199610425	0.04471929203065037	0.03514127906609776
Subj_77	0.027970241756495297	0.036446109371844074	0.027844090840234297
Subj_78	0.006653486517752649	0.006845053201057867	0.00526206136544385
Subj_79	0.02854266785062085	0.03665463337583316	0.028138880166254293
Subj_80	0.027385660711313	0.03580637513254898	0.027911039909866694
Subj_81	0.029983617947134344	0.03770634246869319	0.029152351245329226
Subj_82	0.029433130488607736	0.03747372689860634	0.02906946473881539
Subj_83	0.04659976412911786	0.05422709348490204	0.04513318016562311
Subj_84	0.032261941423123906	0.04076357285775601	0.03202978446589073
Subj_85	0.03392504795498518	0.04227078888734599	0.03318549914158756
Subj_86	0.031333905900223454	0.0389821934647041	0.030368886572788325
Subj_87	0.02984268573943972	0.0383481990696324	0.02951925352832761
Subj_88	0.03415303137996191	0.04233872418450818	0.03316215710841244
Subj_89	0.03210268936435378	0.04110996358058978	0.03204334312197031
Subj_90	0.03198994516987431	0.03973353710109069	0.030319200429837406
Subj_91	0.03176259827377141	0.03931323454226419	0.030852232740229246
Subj_92	0.04418014106611451	0.05361824789184003	0.04265866034008281
Subj_93	0.03454879517186091	0.043086864553878	0.03435984760023228
Subj_94	0.035701273919026236	0.043805832312916584	0.03470422641890527
Subj_95	0.03093625020306057	0.03961703996036154	0.030746148189759643
Subj_96	0.03935571191778197	0.046773146365633206	0.037798629696021005
Subj_97	0.03284885444291496	0.04169400357882246	0.032459051832963035
Subj_98	0.03576312723712395	0.044630689349373864	0.03461045196046253
Subj_99	0.03347495917413821	0.041736742735053525	0.03258992028125631
Subj_100	0.03273345411560395	0.04058459623055948	0.031875581874242574
Subj_101	0.03008326614941335	0.03750859201423955	0.029315061035649365
Subj_102	0.03867595408919979	0.04699879522444961	0.03773596874368814
Subj_103	0.03018371394197522	0.0386409824088568	0.02973950969501111
Subj_104	0.036193452189357565	0.04408850879241567	0.03453737644541507
Subj_105	0.031585580379797445	0.040017464117097556	0.03075810521233084
Subj_106	0.03261703809252823	0.041096278687386384	0.03209426599424359
Subj_107	0.03182081905517866	0.04056650092784286	0.0316258473666936
Subj_108	0.03253671954330358	0.041263235173449805	0.03180304483942638
Subj_109	0.03408357900728403	0.04212630260932135	0.03280458651030095
Subj_110	0.03448505584228518	0.04341162533452838	0.033544608254645523
Subj_111	0.030817865655504664	0.038957340530953344	0.030082304632271257
Subj_112	0.03586812699697182	0.04431149483690164	0.034275619824277924
Subj_113	0.03401293216067007	0.043113626824126436	0.03370940292996365
Subj_114	0.03304288573209685	0.042398000403958795	0.033206987067006664
Subj_115	0.03714393124884639	0.045077856746111894	0.03527945743284185
Subj_116	0.031921785500896985	0.039850898177135934	0.03137257624722278
Subj_117	0.0338878935288683	0.04242106234851545	0.03276876278150879
Subj_118	0.032445418906410076	0.04081097489774793	0.03139733647558574
Subj_119	0.0327790955933719	0.04059861249621289	0.0317564120569077
Subj_120	0.03160443460079172	0.04055044514365785	0.031147396832710565
Subj_121	0.03293654808285676	0.041451596741819835	0.03251125877348011
Subj_122	0.03627387093294198	0.04468625340840234	0.03537803679180974
Subj_123	0.03476255492694094	0.04409216966900626	0.03473941501716825
Subj_124	0.03494178888440158	0.04358135509240557	0.03406283531736013
Subj_125	0.03205642314528374	0.04042028283427591	0.03195069888027671
Subj_126	0.03200526115475202	0.04026851030726116	0.03175085170609473
Subj_127	0.03229075417764116	0.04071221407291456	0.03190510558157443
Subj_128	0.035892130422220135	0.04569373611391638	0.03500925870404969
Subj_129	0.03563434801589078	0.0445759931705716	0.03514205226848111
Subj_130	0.038941229461963676	0.04829348316627954	0.03803013674636437
Subj_131	0.03295565573664339	0.04126757457458089	0.03232710050684205
Subj_132	0.03300588061522197	0.04103454478893153	0.03181184987881236
Subj_133	0.0335435785584133	0.042053227094273886	0.03289078674131488
Subj_134	0.03646093183803638	0.045099139536204806	0.035822995038881034
Subj_135	0.03889165486442595	0.047693190138355886	0.038137955084831344
Subj_136	0.031792780351205516	0.03994798636007877	0.030973976611416886
Subj_137	0.0389108725355488	0.04805826395551404	0.037175807286406785
Subj_138	0.03965541878759135	0.04884951035775601	0.038863305708442736
Subj_139	0.03177227783476327	0.03982478287214704	0.030327559694379922
Subj_140	0.035378679514093035	0.04422388627297515	0.03448762718390224
Subj_141	0.042486043043559824	0.05123030700868511	0.04028582057286407
Subj_142	0.045792067926086456	0.05440237767622703	0.04328943174358715
Subj_143	0.03794554506486119	0.04650224149792971	0.03675743773353868
Subj_144	0.04183176601588374	0.0511152576499697	0.039504811212381336
Subj_145	0.035570875871274436	0.044808072232882246	0.03469996197106645
Subj_146	0.034598448353210215	0.04219750034715209	0.033436588725762474
Subj_147	0.034230526805755404	0.042892703967632805	0.03358676750908907
Subj_148	0.03930378766427789	0.04748543539184003	0.03774718017824682
Subj_149	0.045833253701737596	0.055240323924459704	0.04366260446121996
Subj_150	0.0350117992021417	0.0432997516284589	0.03406198716168451
Subj_151	0.03788043444777332	0.04654083060871541	0.03647168816905676
Subj_152	0.03723554425639094	0.04589869786406787	0.035794469393809335
Subj_153	0.03075758008444805	0.03873529731998586	0.030420762140855383
Subj_154	0.03929888403443505	0.04822705482478287	0.038107121667339934
Subj_155	0.037658478401145085	0.04677667311527974	0.037212936780448395
Subj_156	0.04238329470991383	0.050623374697030904	0.040991166557261156
Subj_157	0.03756043330862239	0.04610692599979802	0.03599529293324581
Subj_158	0.036283198831377	0.04466853681705716	0.03512553098490204
Subj_159	0.043705789533440995	0.05286957890451424	0.04277946532266209
Subj_160	0.03650691908457529	0.04468334600964451	0.034864492337406586
Subj_161	0.03688845134819645	0.04554386108866896	0.03613285589401131
Subj_162	0.043714194072089894	0.052986545489547565	0.04228606357932741
Subj_163	0.04413210671128383	0.05270436606872349	0.042357419113562916
Subj_164	0.037216711645944846	0.04563395494597051	0.03607123245303979
Subj_165	0.03966520247213355	0.04871228665926076	0.038780352138456875
Subj_166	0.04178673356265557	0.05084064062184407	0.040272478886841045
Subj_167	0.039150030578532766	0.04732394655120178	0.03753176836118966
Subj_168	0.041649133308572096	0.04992845511007877	0.040274751155069684
Subj_169	0.04968572290568484	0.06000127420596849	0.04842979953544738
Subj_170	0.04744351065571338	0.05714130510250454	0.046056001155069685
Subj_171	0.043850018332031566	0.05418111950237326	0.042745243227378306
Subj_172	0.04759366860288796	0.057764608791153305	0.046624304906837
Subj_173	0.05494543171557136	0.06484404981316906	0.05301852687588366
Subj_174	0.05132784166606733	0.06125886026812765	0.05014268345410018
Subj_175	0.0505256856217526	0.06091319540875581	0.04940501682109675

## Sheet: MI fat females
	Initial	Synthetic	Refined
Subj_1	0.7209342372844412	0.641024868554049	0.732733862344782
Subj_2	0.7099421035997677	0.6410481629478622	0.7196056206086101
Subj_3	0.6397517028955664	0.5697369407670496	0.6443719597419878
Subj_4	0.7492994301675842	0.6674284581438175	0.7504319989657662
Subj_5	0.6559691952870677	0.5918956049301587	0.6546485962730235
Subj_6	0.6563200141838657	0.5873823903010261	0.6568960026859715
Subj_7	0.7961083988743287	0.7066194648444815	0.7935542068581668
Subj_8	0.7698518076340993	0.6887465327516149	0.7837310229367294
Subj_9	0.7481790274595171	0.6724572374812917	0.7494256275184037
Subj_10	0.751385595712847	0.6713639217621014	0.7544517744688405
Subj_11	0.7415460485240357	0.6606335062193793	0.7386893232813897
Subj_12	0.7112241430537155	0.6473795629000787	0.7164746368481805
Subj_13	0.613107627886558	0.5539407444141909	0.6175235447204679
Subj_14	0.7157902306854007	0.6424654229091484	0.7243670179439178
Subj_15	0.7550242847377107	0.6798414323228514	0.7547903655968864
Subj_16	0.6975999980575481	0.6303337054128311	0.7014952648790385
Subj_17	0.5869753679001963	0.5277519564325109	0.599353531332784
Subj_18	0.7349204231881923	0.6559073674921077	0.7412793875439663
Subj_19	0.7439618227771954	0.6638049706763638	0.7510759467314673
Subj_20	0.7606513555326608	0.6885870009972956	0.7718484505602665
Subj_21	0.7666940527035071	0.6884696849908432	0.7814112375732017
Subj_22	0.7777387060662018	0.6985595539758213	0.7844727380309587
Subj_23	0.735483473176747	0.6648114977226349	0.7376718696486129
Subj_24	0.7333051107824431	0.6583595968793745	0.7464352823875186
Subj_25	0.7795413105747602	0.6980065307621911	0.7890468194156282
Subj_26	0.7753467575568191	0.6959172422260284	0.7841744235590863
Subj_27	0.709812369209389	0.6395062280973622	0.7208121925008567
Subj_28	0.6903607701722755	0.621201464922593	0.6994641206315164
Subj_29	0.7564701512708101	0.689423580853219	0.7644997982484316
Subj_30	0.7296866827355926	0.6554524963890912	0.7401061775323005
Subj_31	0.7343941558191505	0.6568552913269181	0.739994511421399
Subj_32	0.7461737894229779	0.6681706449972564	0.7521249491073314
Subj_33	0.7403862124407813	0.6598761135394515	0.7497218071119648
Subj_34	0.7751931044160443	0.6993020696229427	0.7815598622873252
Subj_35	0.7621446489109819	0.6930932770038847	0.7783571247482286
Subj_36	0.7410780881278052	0.6667724818203117	0.7509067308618643
Subj_37	0.6539794373357652	0.5862939664203213	0.6658021158667171
Subj_38	0.7422899104217927	0.6673898952363436	0.7562082878397388
Subj_39	0.7198945960834908	0.6409220133307251	0.7263796513900254
Subj_40	0.7393309053244134	0.6634958056609064	0.7508464545548097
Subj_41	0.7481697030002259	0.6573078683542043	0.7534985074074156
Subj_42	0.7676009549940063	0.6908081221997692	0.7753444030040388
Subj_43	0.7549731109321196	0.6874295827605966	0.7666519466247486
Subj_44	0.7015885271186594	0.6265956885767512	0.7114301870953534
Subj_45	0.7483504551920221	0.6749715771967925	0.7563706164952175
Subj_46	0.763411064279722	0.6893391722219211	0.768847033706149
Subj_47	0.7677635101090476	0.6869852434136234	0.7750267806655309
Subj_48	0.7662344396876739	0.6973611478369036	0.7798730184870466
Subj_49	0.7720859242286155	0.6930316749615892	0.7843645884733403
Subj_50	0.7476766264389563	0.6688452471394326	0.7552621692932486
Subj_51	0.7442370261766519	0.6711257181119334	0.7464618768783808
Subj_52	0.7925271860805398	0.7103858853541852	0.7995486859783706
Subj_53	0.7201774721142182	0.6492281953718038	0.7292000362314327
Subj_54	0.7133514687252047	0.6409661491069678	0.7237274603067194
Subj_55	0.7224868907212256	0.648325474729314	0.732105275723793
Subj_56	0.7203664193964301	0.6331696862491891	0.7284386260624236
Subj_57	0.7806095947529615	0.7022315132076041	0.791638857027547
Subj_58	0.7780344794413088	0.6871837351758951	0.7879004766929396
Subj_59	0.6611081229930289	0.5943716075124981	0.6661034152933554
Subj_60	0.7118998336020657	0.6341097932657342	0.7159253568595824
Subj_61	0.7420641970586044	0.6687972485645881	0.7469333936376001
Subj_62	0.7827819537530027	0.7097953589007499	0.7911008272381669
Subj_63	0.7441016826986115	0.6760120234507456	0.7556406370641167
Subj_64	0.79426084441095	0.7118356742022871	0.7984186474671556
Subj_65	0.7422080323735613	0.649703430144561	0.7449428683638293
Subj_66	0.7082682484784507	0.635086122345978	0.7252831244919107
Subj_67	0.7400410931847349	0.6686566830791012	0.7482469126334174
Subj_68	0.7588067604445123	0.6861040245258728	0.7654535608457395
Subj_69	0.7447272163423492	0.6623100628979793	0.7520830272782995
Subj_70	0.7665334623858313	0.6951385054185039	0.7756109382115908
Subj_71	0.7886063840946171	0.7125362004809397	0.7928293674460214
Subj_72	0.7662948690976414	0.688607573031872	0.7780989210046656
Subj_73	0.7528626130855889	0.6861943356925956	0.7697104975396615
Subj_74	0.7104040003451164	0.6285866539837498	0.7255061039828805
Subj_75	0.7258534786542048	0.6492185690454997	0.7372505831576192
Subj_76	0.6899770031231669	0.6283684561226622	0.7104778681837172
Subj_77	0.788144466181778	0.7058950179959236	0.7928300929808443
Subj_78	1.3789767890289595	1.3572259930276163	1.4710485215384628
Subj_79	0.7938445719547822	0.712861543289137	0.7975076861425093
Subj_80	0.7860359755437507	0.7091092359828872	0.7924394717741031
Subj_81	0.7679722327989003	0.6883180395525501	0.780390687259054
Subj_82	0.748323946218997	0.6778022712954557	0.7648831871913622
Subj_83	0.6484141081281831	0.5838835685587405	0.6618726310919744
Subj_84	0.7405115105646822	0.6662705102220341	0.7534711320167811
Subj_85	0.7143828562923641	0.6427079936711232	0.7221615047251728
Subj_86	0.7333757913926598	0.6671407028093593	0.7516865524784373
Subj_87	0.7573059823729598	0.6863103447237002	0.7680628812029151
Subj_88	0.7473885532465907	0.6781472310655553	0.7599604098781124
Subj_89	0.7449491642710694	0.6700044744821201	0.7556387489420815
Subj_90	0.743379863216617	0.6603017512552753	0.7583381735395159
Subj_91	0.7694018257105628	0.6915151749364549	0.7833517848609522
Subj_92	0.6615566343061976	0.5822390944799158	0.6670516617870915
Subj_93	0.7215353865574946	0.656129438739727	0.7318700440660773
Subj_94	0.6922413368550939	0.6251187856578632	0.7098082831617859
Subj_95	0.7434493399988661	0.6686321792017704	0.7475756585518265
Subj_96	0.6929581231627298	0.6149920332904509	0.7024461758310153
Subj_97	0.7246703228624205	0.6419195884128539	0.732395847548112
Subj_98	0.6639603694619307	0.5825985796078612	0.6795771504215441
Subj_99	0.7115148871195774	0.6386300861840897	0.7254657863201663
Subj_100	0.7421359002789967	0.6641235811469918	0.750708621451055
Subj_101	0.7643873647806914	0.6893928704215597	0.770774582589273
Subj_102	0.657043048260556	0.5963367524077681	0.6671295159937918
Subj_103	0.756462491147057	0.6892521956804307	0.7667113239819816
Subj_104	0.7111861070836403	0.6332706099243531	0.7217381944054371
Subj_105	0.7526939969101142	0.6706580694892947	0.7622559723573586
Subj_106	0.7142814346740403	0.650485753832089	0.7305683776019773
Subj_107	0.7287690515939822	0.6538363193837546	0.7345126279842841
Subj_108	0.7600886214263222	0.6883487877489562	0.76459520240874
Subj_109	0.7024057273330516	0.6201417985230814	0.7142692405136049
Subj_110	0.7158721571029552	0.6466896178236227	0.730603315867351
Subj_111	0.7584438898996724	0.6855197175660246	0.7691898816000788
Subj_112	0.7114366472126208	0.6288317761602388	0.719141828767609
Subj_113	0.7207521095292335	0.6522795348342464	0.7364144277732929
Subj_114	0.7420345488314648	0.6683872306881365	0.7485590903699312
Subj_115	0.6977353490034066	0.6290317373375444	0.7174035838033844
Subj_116	0.7592978058616694	0.6823756218438302	0.7617442969707682
Subj_117	0.7218019465751775	0.6472222047440211	0.7348453329456359
Subj_118	0.7449791890383308	0.6567151690744593	0.757050697701892
Subj_119	0.7379207135958237	0.6740867271327909	0.756702555470823
Subj_120	0.716722648962977	0.6479559492258838	0.731552153492381
Subj_121	0.7317043629799262	0.6704854449664401	0.7470068584557428
Subj_122	0.7088542508055943	0.6435689338334138	0.7231891250485998
Subj_123	0.7053484678545043	0.6383894236073779	0.7174987365952286
Subj_124	0.7108893232990323	0.6344271752260057	0.719615689102493
Subj_125	0.7451473992344706	0.6661441760255964	0.7514191879689789
Subj_126	0.7362741285981651	0.667084919549893	0.7433788899186862
Subj_127	0.7418983911185173	0.6631992672584311	0.7510790526858913
Subj_128	0.6993046394457512	0.6120782278943393	0.709087267128026
Subj_129	0.6874004139743559	0.6144608443610637	0.7033308093558751
Subj_130	0.6557323893808578	0.5798312477683901	0.6683836509131472
Subj_131	0.7085881359341113	0.6463098723782542	0.7266587956356678
Subj_132	0.7140260310369544	0.6451238286267884	0.7245619744201797
Subj_133	0.7043719080558792	0.6313435785993282	0.7145762748198559
Subj_134	0.708546202833827	0.628650500473735	0.716190306808999
Subj_135	0.6561107602376832	0.5929220768749591	0.6695669498243592
Subj_136	0.7422429140200302	0.671771890475364	0.7594752925450406
Subj_137	0.6888279251344805	0.6282305955664705	0.7101598046055804
Subj_138	0.6658245537042231	0.6029246081445125	0.682276352599926
Subj_139	0.7466115708369088	0.6825386002746563	0.7692000851096963
Subj_140	0.6987262118175972	0.6229473353535098	0.7110201392901423
Subj_141	0.654592106481424	0.5815224247102742	0.6715646091613781
Subj_142	0.5972773800269922	0.5274352829241372	0.6164783225977116
Subj_143	0.6826376709712684	0.6233440832513958	0.703883715487448
Subj_144	0.654093117055706	0.5836696988631481	0.6708819331704767
Subj_145	0.7069418616045042	0.6430185925116408	0.7199316667801716
Subj_146	0.7278954804557194	0.6602529673234265	0.7398689067761052
Subj_147	0.7168391201491247	0.6523406886422312	0.7303306208042064
Subj_148	0.6813199218995637	0.6071472532501969	0.6895271992360963
Subj_149	0.6137531943544713	0.5336200275146398	0.6291860873524094
Subj_150	0.7069898202435614	0.6310082461888602	0.7208288533044032
Subj_151	0.6939817182304324	0.6195230839494514	0.703843655656003
Subj_152	0.6975332166065307	0.6254439477601833	0.7107714313755434
Subj_153	0.7398358671463352	0.6670659361260809	0.7527548105177408
Subj_154	0.6755953703870798	0.6098619007082777	0.6929401164764637
Subj_155	0.6705739211312771	0.5957614119371475	0.6796905580759305
Subj_156	0.6600220909146354	0.5993741353607456	0.6711741373172693
Subj_157	0.6733382910812616	0.6094416460109762	0.691598629721344
Subj_158	0.6965254111529279	0.626843347245511	0.7084751516615242
Subj_159	0.6239507941540363	0.5639984783312801	0.6418044787555648
Subj_160	0.7059600962501567	0.6355259980089089	0.7169250118710584
Subj_161	0.6898302938872549	0.6275104460385839	0.7058832854802126
Subj_162	0.6197476143153782	0.5592609729487799	0.6370813782620053
Subj_163	0.6343833248237352	0.5684600035485765	0.6499630966712309
Subj_164	0.6794112933817131	0.6089464436520475	0.6891291779185128
Subj_165	0.6328281036632052	0.5796490583810783	0.6527005831169583
Subj_166	0.6167972299867397	0.5551975089367759	0.6321470717984912
Subj_167	0.6540529594552968	0.5954995079393417	0.6718377798618725
Subj_168	0.6649797706889369	0.5982161781365903	0.6776559992499737
Subj_169	0.5730969859780525	0.5125189609441236	0.583389229138353
Subj_170	0.6144333565910807	0.5459508270649598	0.6255696666160421
Subj_171	0.6202092426100096	0.5615602046361777	0.6399822249684838
Subj_172	0.6105035776335785	0.5468201596249561	0.6201790188739764
Subj_173	0.5563875414641812	0.49976881657873173	0.5715145463658285
Subj_174	0.5471621981054955	0.4892827997112496	0.560586027031121
Subj_175	0.5580214264424095	0.4988613375123018	0.5684178523508673

## Sheet: MI water females
	Initial	Synthetic	Refined
Subj_1	0.7697149384374575	0.6696061886239888	0.7626203115366432
Subj_2	0.7403235135319104	0.6449520994682888	0.7314223199345432
Subj_3	0.6718792054410299	0.5814549812846231	0.6664107577539577
Subj_4	0.8049187587166419	0.6995431710034781	0.7900865136612798
Subj_5	0.6838458917897322	0.584931187068729	0.66726795401614
Subj_6	0.6988725812375931	0.607915893871369	0.6882354517772186
Subj_7	0.8360023743332945	0.7259187155842725	0.8181382982048857
Subj_8	0.8319170037421385	0.7221618729357502	0.8263500018931178
Subj_9	0.7959500363112734	0.6897529156530503	0.7776057477163911
Subj_10	0.7762594974190644	0.6702886053394793	0.7603893845186745
Subj_11	0.7692723884147992	0.664601173852503	0.7530354792514511
Subj_12	0.7446087497830544	0.6463901828915479	0.7313398092499652
Subj_13	0.6776309059740775	0.5871791687543074	0.6693472744124143
Subj_14	0.7643435719202059	0.6647417046688255	0.7540781993740617
Subj_15	0.7861091535896438	0.6819649313456395	0.7694824210725381
Subj_16	0.754719138761065	0.6570695376599321	0.7430506966805059
Subj_17	0.6122337746893951	0.527841191324893	0.6089421752651242
Subj_18	0.780143370857061	0.6820391124183655	0.7734996368402433
Subj_19	0.7774535425436548	0.6750248034843989	0.7691485490589463
Subj_20	0.8028902307136934	0.7008750262932077	0.7918138074712904
Subj_21	0.803664437825578	0.6979298858082774	0.7964734408306526
Subj_22	0.8009024375734051	0.6966336622117596	0.7910633655033379
Subj_23	0.7676075086840181	0.6676979516430128	0.7536931046124342
Subj_24	0.7776465059693864	0.6734133500150001	0.766284262736449
Subj_25	0.8141272638227487	0.7136013035804913	0.808678249248798
Subj_26	0.7991854666242899	0.7044366403976179	0.7947553923471669
Subj_27	0.7445543993374046	0.6531325798996834	0.7404406549658662
Subj_28	0.7203335468457172	0.6278195756812607	0.7111129651812919
Subj_29	0.8049953357286274	0.7011353790516178	0.7913509807005004
Subj_30	0.7589486172226507	0.6595867486064373	0.749902367614582
Subj_31	0.7773411512723796	0.6769005651827484	0.7683380426493853
Subj_32	0.7794260929633299	0.6765216523659012	0.7685915657665207
Subj_33	0.7721569041573854	0.6761242224966721	0.7700894516705052
Subj_34	0.811967536487394	0.7051671295685995	0.7979713217350116
Subj_35	0.8049109687036785	0.7005094650170296	0.7944693669822679
Subj_36	0.7777933787003153	0.6814087166955378	0.7727382878212689
Subj_37	0.6836010602901139	0.5980927705780965	0.6839433949682787
Subj_38	0.775306697191861	0.6733391919378269	0.7681806745711524
Subj_39	0.7521618716153491	0.6535914340402533	0.7454166268021807
Subj_40	0.7679406796920314	0.6688644520305558	0.7591512641231394
Subj_41	0.785282433902956	0.6778551965494289	0.7758449763627022
Subj_42	0.8035153971805451	0.7013583880870882	0.7939397222534126
Subj_43	0.789763391858828	0.6977104995978801	0.7851434741118415
Subj_44	0.7298924478389155	0.6388124176561153	0.7260506838746079
Subj_45	0.7856867560117793	0.6848262429088421	0.7787767595407395
Subj_46	0.7946536675778486	0.6989772883732959	0.786959234023784
Subj_47	0.7999572042689708	0.6938012462463393	0.7900334505547802
Subj_48	0.801221147669789	0.7000058852694894	0.7890678361370951
Subj_49	0.8054717181490028	0.7083464542429008	0.799765713216045
Subj_50	0.7882483791030289	0.687325834157241	0.7751710121690767
Subj_51	0.7731476591208213	0.6752238020052078	0.76197668090778
Subj_52	0.8325646101331114	0.7277915451739027	0.823532744631403
Subj_53	0.7499496632504364	0.6544441867291033	0.738959445163067
Subj_54	0.7541759800066192	0.6567485058893596	0.7485831027659046
Subj_55	0.7533593898784359	0.6600513458581091	0.7466054920018
Subj_56	0.7590404661576708	0.6576556428810902	0.7549990968762693
Subj_57	0.8213056331726882	0.720873588846314	0.8141517672513787
Subj_58	0.8216754161356401	0.7148255301867993	0.8168774940314878
Subj_59	0.7001109490021314	0.6100728546712539	0.6885179908561001
Subj_60	0.7373281514005378	0.6401809903482613	0.7296170059831479
Subj_61	0.7643716101959888	0.6660257752045009	0.7527302400892353
Subj_62	0.8213066888285336	0.7217301952089811	0.8115493189077121
Subj_63	0.7920879174801664	0.6955644429505279	0.7838707333736878
Subj_64	0.8325896587497903	0.7264326156306445	0.8183848707947854
Subj_65	0.7754239734286076	0.6735353336556005	0.7701420781530856
Subj_66	0.7434929519056948	0.6514085473181505	0.7433878507997652
Subj_67	0.7749526821790025	0.6828622348137642	0.7735766152149304
Subj_68	0.7932677001629601	0.6941665404168664	0.7828855701173948
Subj_69	0.7738388922845163	0.677772924822522	0.7701697476246392
Subj_70	0.7998838261114374	0.7049012504993113	0.7912162988210721
Subj_71	0.8054101966447162	0.7035794439947165	0.7908655979751585
Subj_72	0.8107296392132153	0.7133258738964526	0.8089755335053457
Subj_73	0.793168130041565	0.6994131752171773	0.7873551365978062
Subj_74	0.753994602836882	0.6545354095449251	0.7526207417839456
Subj_75	0.7696448980220775	0.6693446593702528	0.7626266327701581
Subj_76	0.7378550718060092	0.6481368382115998	0.7382485553157999
Subj_77	0.8257322928787469	0.7213958936591106	0.8167763602058284
Subj_78	1.4095093380184858	1.3816466300611236	1.478872921208718
Subj_79	0.8243529463344147	0.7198110817121721	0.8133713169372734
Subj_80	0.8226709066230763	0.7223485558311393	0.8090146278846239
Subj_81	0.8009862055716719	0.7042896292303216	0.8003902570713436
Subj_82	0.7878300605041497	0.6966933870677827	0.7831216268467109
Subj_83	0.684522704800668	0.6061070925311883	0.6872374985657321
Subj_84	0.7735216054682035	0.6825757743363214	0.7702721070454784
Subj_85	0.7462308696926296	0.656945489877059	0.7457989589533933
Subj_86	0.766400659678466	0.6875680531553628	0.7746987850157995
Subj_87	0.7845081667960941	0.6937444063793623	0.7813603706293284
Subj_88	0.7697322485964945	0.6818403994951796	0.7707386159054412
Subj_89	0.7755265822218578	0.6746070364198009	0.7648760362311675
Subj_90	0.7719847940212857	0.6825285463685185	0.7771689360152536
Subj_91	0.7906233732733468	0.6957966378896512	0.7904413549294437
Subj_92	0.6813618775347624	0.5879149601859573	0.6789661953455459
Subj_93	0.7556697643562742	0.6669361476594821	0.74887436399693
Subj_94	0.7143327430847922	0.6339021952051132	0.7200328201160434
Subj_95	0.775453653031731	0.6825803198165294	0.7713889014536264
Subj_96	0.7170138265057641	0.6259123123569342	0.7163659691248828
Subj_97	0.7570197500570306	0.6646289082170994	0.7546908280641612
Subj_98	0.7035980065144822	0.6134450306729864	0.7102113175976371
Subj_99	0.7455594249400378	0.6526546881543139	0.7442693917806816
Subj_100	0.7727018585232877	0.6805200962271869	0.7698239585547126
Subj_101	0.7879108737666108	0.7012789665134735	0.7871481341782856
Subj_102	0.7033079933133604	0.6187802836670714	0.6985405571411771
Subj_103	0.7942859313667607	0.6959398320197128	0.7885029368576759
Subj_104	0.741060260285277	0.6591312940505784	0.7452709933025278
Subj_105	0.7834999971193087	0.6900834191969016	0.7829519988321334
Subj_106	0.7513181600399492	0.6634657333541172	0.7478475300458554
Subj_107	0.7647219605314836	0.6688656573971972	0.7565061296175053
Subj_108	0.7796486606702052	0.6863116067361151	0.7789635714750613
Subj_109	0.7443195137089866	0.6512384389171184	0.7460200236519636
Subj_110	0.7552017761733814	0.6671629416247198	0.7547516109257046
Subj_111	0.7937754635605044	0.7036726026911333	0.7913329143243002
Subj_112	0.7349332997667696	0.6503702363128698	0.7389928562988659
Subj_113	0.7513912407881237	0.6563379226879261	0.7462829640124754
Subj_114	0.7630802857856793	0.6698780744567046	0.7552803275652202
Subj_115	0.7241163969163826	0.6478613725971247	0.7345130237812252
Subj_116	0.7744273029744241	0.6917599033770498	0.7740687373781112
Subj_117	0.7583694193473212	0.6704444383991436	0.7582571046274432
Subj_118	0.7807619136989077	0.6798028876123817	0.7790028288564212
Subj_119	0.7650998841826506	0.6840570794867625	0.768496028547312
Subj_120	0.7616598935608518	0.6738077307943663	0.7600861001900858
Subj_121	0.7548081653434504	0.6683700907422545	0.7532623976239662
Subj_122	0.7092168192102202	0.6301453965195809	0.7109847509601197
Subj_123	0.734291759733976	0.6445729486531738	0.7269882275131285
Subj_124	0.7320110235793635	0.6464524033319341	0.7327393307348098
Subj_125	0.765440453315064	0.6773703354187053	0.7630257510345206
Subj_126	0.7810206832141624	0.6891519038618503	0.7735311111799442
Subj_127	0.7752096468685883	0.6801364892185323	0.7696377485079243
Subj_128	0.7242582424722315	0.6275957444750442	0.7260954491070659
Subj_129	0.7255612311689219	0.6390330668159631	0.7266623275358897
Subj_130	0.6929216776777621	0.6072993731852758	0.6925564582245498
Subj_131	0.7375656004989435	0.6540188390514754	0.7397969959594789
Subj_132	0.7526123231138507	0.669144340530798	0.7537047478351325
Subj_133	0.7354930518352114	0.6488871035052602	0.7360803618577847
Subj_134	0.7369781635453149	0.6544368442799335	0.7395371927221632
Subj_135	0.6881343696798601	0.6034347147626058	0.6873597359810264
Subj_136	0.7771237133340535	0.6931474250933997	0.7776765084413548
Subj_137	0.7193193765904251	0.642245669944474	0.7269154516851872
Subj_138	0.6874055329728285	0.6091995759082759	0.690185170864854
Subj_139	0.7843868703698733	0.6970600978196787	0.7869106325113808
Subj_140	0.7260353584964294	0.6403945087086717	0.7283694095170151
Subj_141	0.6663456884191785	0.5867500071988851	0.6764472357141164
Subj_142	0.6213628164561681	0.5489411738434886	0.6365569902055725
Subj_143	0.7204395181439898	0.6412634888407568	0.7247309435300084
Subj_144	0.6631720968365975	0.5861898683563204	0.6744867664090383
Subj_145	0.7339778710812839	0.6494063096487359	0.7373080441218727
Subj_146	0.7576426893201484	0.6764044839551124	0.7614231401092859
Subj_147	0.7524855961370032	0.6647992612759206	0.7490305230945034
Subj_148	0.7045890634840819	0.6267915454419983	0.7088339906206343
Subj_149	0.6321749897999003	0.5468945308751805	0.6418464600954518
Subj_150	0.7315014999871092	0.6465693750487999	0.7343476090486974
Subj_151	0.7201284257753952	0.6404578884631573	0.7249260420446412
Subj_152	0.7244425435844317	0.6480406523895608	0.7336834671167013
Subj_153	0.7778791848242114	0.6915514479042482	0.7747077377145624
Subj_154	0.7005234893700282	0.6221450195119835	0.7053623623027362
Subj_155	0.6903911468225365	0.6085199691141941	0.6919641125687314
Subj_156	0.6846190893311698	0.6098644795635071	0.6855340807857184
Subj_157	0.700598379821054	0.6262641210120059	0.7096802626716655
Subj_158	0.729015688471451	0.6475924243487455	0.7289052210406367
Subj_159	0.6500931552391425	0.5774231540984966	0.6539331757950892
Subj_160	0.7240310776485064	0.6506663993974702	0.7337661326858402
Subj_161	0.7223376807512711	0.6431780275606971	0.7239278625780248
Subj_162	0.6407977353413229	0.5684332376186534	0.6466975719064787
Subj_163	0.6518381440385812	0.5829429211615991	0.6626254929288258
Subj_164	0.7110388842645878	0.6282130097495334	0.709894550701498
Subj_165	0.6745137872841003	0.6008454654145605	0.6785127008093399
Subj_166	0.6519565410694113	0.5793940574880623	0.6588496405551592
Subj_167	0.6781861111878094	0.6062330133754132	0.6844371893479058
Subj_168	0.6872088080107515	0.6127441280036696	0.6893797251097662
Subj_169	0.6079527466231965	0.5325310245991439	0.6105453398053982
Subj_170	0.6331478435475182	0.5601473486837133	0.6356257228930139
Subj_171	0.6413957527528144	0.5650244744623982	0.6441666680514839
Subj_172	0.6341130729401915	0.5590374650855104	0.6320886700884086
Subj_173	0.5637920386122417	0.49762654104968235	0.5699116114757625
Subj_174	0.5820579985295258	0.5117158095576559	0.5831917244651954
Subj_175	0.5866463056760528	0.5170436986545603	0.5879086208315405

## Sheet: AVC females
	Initial	Synthetic	Refined
AVC	0.2424777	0.023671081	0.06655816
