# Supplementary material for: Average volume reference space for large scale registration of whole-body magnetic resonance images
Source: PLoS One. 2019 Oct 1;14(10):e0222700. doi: 10.1371/journal.pone.0222700 (PMC6772040; doi:10.1371/journal.pone.0222700)
Supplement: S3 File — (XLS) [file pone.0222700.s003.xls]

## Sheet: AICE
	Iteration_0	Iteration_1	Iteration_2	Iteration_3	Iteration_4	Iteration_5	Iteration_6	Iteration_7	Iteration_8	Iteration_9
Subj_1	3.6706930916153966	3.5925694343318186	3.5926078926284712	3.584633505542371	3.573333094223736	3.5633394421710642	3.5552980933973295	3.5491369717071795	3.544520448429972	3.542194183368382
Subj_2	4.6761426589140695	4.662431123634921	4.622350141113044	4.585536196164456	4.554421344378118	4.5319076937882325	4.511591310415875	4.4969802048832275	4.482593725382872	4.4739837902363115
Subj_3	4.7722145747949405	4.692745982013955	4.638617332164327	4.608460975731897	4.577729332094122	4.556134360956995	4.535259626345573	4.523890303708573	4.511904189541389	4.50559955832977
Subj_4	2.829128868901079	2.8095229159191666	2.7958122080782943	2.7859869477699126	2.7794720771970534	2.7744507799228444	2.768211334600866	2.7647656831927327	2.760753078742583	2.7587190927533976
Subj_5	3.5698860295837247	3.5388124666283347	3.526500248422276	3.5124734962082864	3.4959042085368366	3.4867428283918693	3.4764025693008143	3.4706386404095344	3.4649613232054954	3.4615151895669185
Subj_6	4.918693793714603	4.766124863448274	4.738412109322142	4.720174683671083	4.700921195714324	4.689356187081064	4.67712092547757	4.670444068291598	4.6635153219913805	4.659619334940852
Subj_7	3.814573889654749	3.7664478836546773	3.71376392173243	3.674050213037052	3.6448058118186677	3.6253145946828007	3.6084995591988815	3.5965593787609063	3.586049725873167	3.5813142656411188
Subj_8	3.145909391985105	3.0880053664890683	3.0622876091666544	3.0436376186314105	3.025489083087466	3.014389241750977	3.002460767650291	2.995925372024947	2.988224724301369	2.9843439136030296
Subj_9	2.9252885471827264	2.881847665572251	2.8738295685316126	2.8640899500099897	2.852016889454435	2.8414338195298705	2.832172915856081	2.8257649119681094	2.820685599742595	2.818025348353088
Subj_10	3.3053336907534643	3.236378230389721	3.215411729922859	3.1998069682450114	3.1880739929847324	3.178007765755362	3.1689063774129202	3.1631843827804467	3.1575699634973056	3.1536690260207134
Subj_11	3.5079662610149356	3.4471410334745016	3.421011418233327	3.396803644010001	3.3741472624030306	3.3631996920476324	3.3517653310314013	3.3438894813501228	3.3372042708522103	3.3338631680619866
Subj_12	3.0291205201569364	2.979602687648218	2.9595771255423546	2.9368083007268506	2.912593746556302	2.892506684156353	2.8736819941538063	2.863046743170603	2.852300134672699	2.8451830870396595
Subj_13	3.09327709833865	3.1175620906888613	3.109781710095034	3.1002980402036773	3.091739595093887	3.086988175633269	3.081341327087032	3.0783114556113578	3.0752008863355025	3.0736525905474306
Subj_14	2.6433899321186747	2.6263519434006546	2.623738293132158	2.614945789517431	2.6053015275984457	2.5993164691754744	2.593203576606194	2.589495266958112	2.5858719410039535	2.5843669084302534
Subj_15	3.9785429731487287	3.959175350180426	3.8993588509563364	3.8607435155734136	3.827371707304902	3.804719338655554	3.785195960907058	3.771862214895969	3.7609255802575845	3.7544910116187458
Subj_16	3.721263094577692	3.743474166139976	3.725969548994847	3.7042158775459	3.6824219099242956	3.6677877534540038	3.654575221568853	3.646085125696962	3.6383401391741166	3.6341152104424066
Subj_17	2.586790224727069	2.5889694229222746	2.576643506119154	2.5613282381347937	2.5455735095675025	2.536723895179039	2.527851857219293	2.522229772222524	2.5174503906247936	2.5150242584830513
Subj_18	2.535776883333342	2.5130276476272404	2.5161556180455165	2.512454652509284	2.5060372574337095	2.5028687478556306	2.497826973878005	2.4958041268688227	2.4925599805995233	2.4920874481622945
Subj_19	2.3559507182686112	2.3828177270286597	2.3751595085477177	2.3637876764273584	2.3530952217585575	2.3455690528791036	2.338752115399055	2.3344494916401466	2.330559660428258	2.328961137152488
Subj_20	3.016664294483341	3.0543902474419853	3.040168579918187	3.0279098414186567	3.0128674750650273	3.0023569757905926	2.9917206050763276	2.986433194182552	2.9797409782764324	2.9769617263287063
Subj_21	3.3853722458574387	3.3595727826326724	3.323454228770108	3.2971989486764754	3.269092121650646	3.249396699972385	3.2309530072927775	3.2197829395413664	3.2078157187184484	3.201434686478247
Subj_22	3.0459067767158556	3.0248357751258927	3.023885559287138	3.0190205200138154	3.00758731138931	3.0016699930543354	2.9940844962449207	2.991179414891963	2.9870351771006747	2.986009449072551
Subj_23	3.521592316741294	3.4944598656776393	3.4824577618301853	3.4744458790895343	3.4669324421822596	3.4627941447208763	3.4555176800891787	3.4524539756023116	3.4476559606538046	3.446192369214271
Subj_24	2.7295814110685237	2.701366192820294	2.7023679008802777	2.701533877098814	2.6957140644265216	2.692353597101231	2.6889424816236605	2.687723348074284	2.6853221023311744	2.685298834734481
Subj_25	2.599312083600099	2.6201017150846684	2.6110988843210055	2.6023267063743845	2.5909895186827763	2.5831976104402545	2.5752076543447133	2.57094080442471	2.566355758882507	2.5652372255522335
Subj_26	2.5193866891848056	2.5071562361915745	2.5038984169909604	2.498290644180885	2.4888049926083946	2.483724236186077	2.4767632963627477	2.4731154680880114	2.468740242305191	2.4663562894826216
Subj_27	3.0192994297204225	2.9217397853304288	2.911196568147107	2.908216214151153	2.890490403388287	2.8830986556372857	2.8722472245806876	2.867819848675502	2.8631732776397354	2.8596772458766937
Subj_28	2.6321835033845105	2.6571724747751495	2.6610823143254123	2.6565720368799584	2.650589924961171	2.6472025916534867	2.643243298589069	2.6426820904562667	2.640508691910181	2.6410422696848173
Subj_29	2.6842293731954014	2.720573009322298	2.7314999445964707	2.7294119681753157	2.7237322513104245	2.7193140737579395	2.7150592259227815	2.712709866140076	2.7104978134838595	2.709999464866924
Subj_30	2.4627281382350854	2.414228001723442	2.415648765114057	2.412761675736595	2.4070414657626245	2.403821893907062	2.3975802932758272	2.3940786501513194	2.391208340091624	2.3914302411648736
Subj_31	2.1209089267689403	2.1415716747058915	2.1473289626672125	2.1488068840936982	2.1437130549681775	2.1419325423225297	2.138650723265635	2.138375251649593	2.137728855091859	2.13844687426651
Subj_32	2.651584274788352	2.6590733148278534	2.652204728550792	2.6411558260329056	2.6298068826138215	2.623696903321367	2.615914941923993	2.6123834530936754	2.607946323234554	2.605794749443806
Subj_33	2.8749727785676673	2.842558049808665	2.8337020944576556	2.818658049847521	2.801087844707673	2.788892584875187	2.7779961217902773	2.7717501949147674	2.7659907319400423	2.7631887785243148
Subj_34	2.6321570992238184	2.617073932344406	2.617644415554043	2.6164618038221215	2.6112821264536303	2.609411218922334	2.6047696833845544	2.6039532246730728	2.6023927254552532	2.604179548273507
Subj_35	0.6265025224774848	0.6409195667175592	0.6491061521406443	0.6583204352946096	0.6670680199230276	0.675190535067239	0.6825211986219911	0.6904632250262653	0.6965179261566715	0.702446472121951
Subj_36	5.148798258633029	5.1039889867874475	5.02601668029202	4.9647984214659155	4.921629750224035	4.89322034075599	4.872501098721073	4.857112583507601	4.845716018654467	4.839643929868956
Subj_37	2.521027016234284	2.52064226725656	2.523790326492742	2.520270399336702	2.5128521408625826	2.5083219838659736	2.5019987009625164	2.49884527167613	2.496257536044363	2.495634426753263
Subj_38	3.1528071646306963	3.1644245411286542	3.159819267049606	3.1458213193996656	3.1280099220086868	3.112625942476506	3.09936009014501	3.0910458870743702	3.0835063191558043	3.078152211980517
Subj_39	3.05400782468442	3.081742127289478	3.064817022823701	3.0514494934658827	3.037930319304877	3.030357471610641	3.02168641739219	3.0172805976648185	3.0118632435462507	3.0110173833476126
Subj_40	3.907581162617945	3.88498979396265	3.853540132325074	3.8193782405354293	3.7950729388232896	3.777923089314555	3.7634271066171627	3.7538106561840565	3.7463416734601798	3.7432261954528525
Subj_41	2.8255856820043825	2.844408347582753	2.842299343480945	2.840422005929828	2.8313526222005985	2.8265563414756607	2.8207047357109816	2.8183694845973846	2.814699559421092	2.8147803755574525
Subj_42	3.03286211546112	2.9889725255175956	2.997456288658004	2.9960789618102757	2.9925920208087726	2.9900951053983715	2.9859773261776006	2.9833048055781206	2.9806217134234707	2.9793218751274915
Subj_43	2.7034362626193027	2.732331595379535	2.728880915092687	2.7233910191446817	2.7132810826882574	2.706424844559369	2.6984775952789386	2.6950570985612416	2.689431495236792	2.6882267014450183
Subj_44	2.8389580063198987	2.8421289408590287	2.834549998238321	2.8283261581001833	2.8163006730415363	2.810293653084963	2.8027817989831383	2.8008640562408837	2.7981505090247616	2.797650024028005
Subj_45	2.850115650223832	2.838961791538622	2.8380999091586374	2.827769107381722	2.8133388328540745	2.803786276454196	2.7937712360336406	2.788563735152081	2.781685728128102	2.779112431459255
Subj_46	2.6079801923530535	2.653709828271349	2.642931913913639	2.641219326717216	2.6340081941819435	2.632150948961916	2.626382327629435	2.626412044810101	2.6239168463447378	2.6244425476361157
Subj_47	2.7296840100929276	2.7259087226464938	2.734775135713115	2.737593231136812	2.7355497233605917	2.7352399392463536	2.7335996517697416	2.732769350067976	2.7306310913771963	2.7309949607418957
Subj_48	2.8302486567826253	2.8399931542735497	2.8345755298185877	2.8245393489992447	2.8131220748059573	2.803620218579235	2.7940986207834446	2.7892714378568497	2.782095188079485	2.780630407956846
Subj_49	2.337382809533461	2.3932909879113877	2.393007104417525	2.3942540657216593	2.3924206935841696	2.3920310002594163	2.3894954389292233	2.389057255652792	2.386906633092712	2.3873894566068006
Subj_50	2.4999308462458063	2.5449833785961955	2.5432178165494683	2.534624909718031	2.5239504648082653	2.5185542870651636	2.51291712676432	2.509567297123907	2.507554668186864	2.5069747443679895
Subj_51	2.591975498950623	2.6193010453244137	2.630825093866855	2.631268562979514	2.62813649415429	2.6264542485711178	2.6236267299277967	2.6224225520207614	2.620345034730129	2.620615021556326
Subj_52	2.7812981090094517	2.764867061296775	2.7538160776445992	2.747971462895724	2.7388743863720006	2.7340430150043096	2.7273200079601487	2.7244403349950947	2.720062005445025	2.7196602063918203
Subj_53	3.250331309349638	3.2762413258690897	3.253601101738752	3.2305810519120675	3.2129330742632827	3.2020600067782996	3.193095831055817	3.1866816940373215	3.1826949544495617	3.18102545273053
Subj_54	3.044044403248366	3.065968933012465	3.051827065415483	3.0406383728956365	3.0296688228114714	3.023546745161047	3.0146530272981646	3.010164561306032	3.0047444520818263	3.0039003783549796
Subj_55	2.9509292504286275	2.8434242744055402	2.85484811518215	2.861434795380661	2.8623614983646983	2.8643252244788657	2.863894056509706	2.867202025532121	2.8671241699190113	2.8711267094455226
Subj_56	3.6308557513039883	3.618032984591611	3.585030119605241	3.5491892821170197	3.5242176437932344	3.506116682984795	3.4943974414107317	3.485381787817814	3.480294673797786	3.479079740656497
Subj_57	2.4850461921931197	2.4995178466787467	2.5144797251167943	2.518334144730966	2.51569962428605	2.5164852320939923	2.5121620677904337	2.510479271559102	2.5086480583409108	2.5094382109388618
Subj_58	3.0413079263278653	3.0412635169319135	3.027199558405788	3.011883404483355	2.9927263900064665	2.980818092620022	2.9698892667684262	2.964428516228137	2.957403485006105	2.9545208413139687
Subj_59	3.2623859403125146	3.2810716164071247	3.2631381682316674	3.2487564449322583	3.2321559264873136	3.2224770186361393	3.211136647296621	3.206289407970446	3.200796518480909	3.199772594934462
Subj_60	3.6120263156438868	3.664068243085341	3.6325865175894716	3.6023785910798574	3.577088414412279	3.560407409267023	3.5442956554704756	3.5342973553268533	3.5243787171698973	3.5194751351211018
Subj_61	3.041277750144217	3.0245262662216943	3.037761207214816	3.0376757820264153	3.030992762256446	3.028234807404246	3.0211361379731128	3.0178781254233695	3.0147970901398344	3.014493629002305
Subj_62	2.794253499054228	2.799457996614168	2.7851982195297187	2.7757860532879155	2.7681530966772083	2.765764514765814	2.7628742018191774	2.7626067286844425	2.7624091461201425	2.7639300173097006
Subj_63	2.6341894651925264	2.631257296728714	2.6194482216999027	2.6098267567102926	2.5988408902362194	2.5928582561360347	2.585593653304013	2.582503638672566	2.5788482499153345	2.57775377626457
Subj_64	3.2226305786333507	3.27108251052005	3.2616665279450805	3.2504572823668925	3.242340955731457	3.2358217955798794	3.2284531214967602	3.223678599122923	3.2197164740796	3.2181848815898855
Subj_65	3.529588502471681	3.451828454502191	3.4599138870860755	3.4623402222110937	3.460642820162553	3.4592585502807554	3.4561480335649444	3.4560871130632167	3.4542773243192264	3.455321686506328
Subj_66	3.4608552031033186	3.4755010065920144	3.4426476452989467	3.4130195504667817	3.385109397838865	3.365977434957615	3.347786306758723	3.3370644333660344	3.326014390800201	3.3196545901436965
Subj_67	4.65240707872916	4.705546189387422	4.657807889156176	4.6330414194829395	4.610600144297444	4.598201135574357	4.583603353554001	4.575585021057121	4.567359860350382	4.5641807351032995
Subj_68	3.6045919098657513	3.602513002126279	3.6002372394438407	3.5905351971902753	3.57905587055646	3.572106513443627	3.5642923789975987	3.5588798107310398	3.5534073143812375	3.551849096711263
Subj_69	4.19565759687938	4.27098818161392	4.231439945382843	4.205983313259201	4.183402779077286	4.169027826592691	4.153779206684004	4.145863457922395	4.137473669083449	4.133967386553112
Subj_70	4.747443951510896	4.785282889136763	4.750733139327365	4.734354954369854	4.717569461338058	4.708582812408472	4.696021553310682	4.691321957023336	4.685104692305376	4.683054984658636

## Sheet: AMSE fat
	Iteration_0	Iteration_1	Iteration_2	Iteration_3	Iteration_4	Iteration_5	Iteration_6	Iteration_7	Iteration_8	Iteration_9
Subj_1	0.03279454124153872	0.031986082529911274	0.029969918372984728	0.028754615496257848	0.027936269105376638	0.02735424915624294	0.02694153579809156	0.026637795548246874	0.026406278645686114	0.02620228109745727
Subj_2	0.042436637401217	0.041923002185077815	0.0392167905310007	0.03756805995600383	0.03655837925797015	0.03589656003266764	0.035361811015249774	0.03498149677013447	0.03465598858953991	0.03440665389963659
Subj_3	0.042920155735511785	0.043009074747276096	0.040332185486675325	0.038739454788545305	0.0378479994908525	0.037232786564898035	0.036737973106406085	0.0363856507609715	0.036071114376957814	0.03583151401333382
Subj_4	0.03327640931579024	0.033657666356657345	0.03175977988777849	0.030543883603116592	0.029789502497395783	0.029295009709155516	0.02889313377106276	0.028590145262899033	0.028340155519493728	0.02814886698485891
Subj_5	0.03175314071204729	0.03167040440265782	0.02991188189959042	0.02877213424767435	0.028072132738054395	0.027545579372656885	0.02718107495942477	0.026857249692669886	0.02666770561625836	0.026442596331238896
Subj_6	0.052777221840968495	0.05157369999379481	0.04823862973412944	0.0463837650949645	0.04545751217379733	0.04487953514516858	0.044417637137979936	0.04408000262785697	0.04379079244765649	0.04357435730385121
Subj_7	0.03762608222481961	0.03755143130353541	0.03540316232238318	0.03405066493089525	0.033209636756784996	0.0326300046836166	0.032216264553787975	0.03190138383554307	0.031646055503881415	0.031441576647746265
Subj_8	0.03295606437246363	0.032926386672451506	0.030822387918277495	0.029415524358836688	0.028554760110047595	0.027993337025832853	0.027576859034086344	0.02728423114822326	0.027009959651023888	0.026820432652442723
Subj_9	0.029349049739403506	0.028739528897172486	0.027144448090850554	0.026122787607764018	0.025373369961285037	0.024863393290032763	0.024478536575728793	0.024190167195752413	0.02397563439215274	0.0237932716022891
Subj_10	0.03226999233462068	0.03178957635562148	0.029945352205596625	0.028728689276825297	0.02796790605033049	0.027423365026197917	0.027030544347375434	0.026688836711372742	0.026426997236673664	0.026227719373433343
Subj_11	0.02890538518515352	0.028331541131031108	0.026579651636906204	0.02550925822553275	0.024769888281888384	0.02426073477536946	0.023916274763230203	0.023649304250486166	0.023446504404071988	0.02326578180624368
Subj_12	0.03108150059120173	0.030479044548890145	0.028832923301473325	0.027676824076516775	0.02691118823045383	0.026339861908494005	0.02594787090303058	0.02558160568320855	0.025324590295693485	0.02510621447789291
Subj_13	0.03191893683772707	0.031904109662732875	0.030030452154073895	0.028774699443000908	0.028041795301782302	0.027611945317664793	0.02725854825013245	0.02697759086401934	0.026751128953732082	0.02656324549402055
Subj_14	0.029553681984768067	0.02868663895160802	0.02705406031274143	0.026078993754217246	0.02534706912385565	0.024803867425799587	0.024444652779199858	0.024155712814769557	0.023930750647078808	0.023745890717745913
Subj_15	0.037849110940475966	0.03725835411321571	0.03473142245625036	0.03324184392112595	0.03236611551904456	0.03172122190876074	0.031239890240127657	0.03085874344617216	0.030576328998033007	0.030329259003614002
Subj_16	0.03210327284915479	0.03127876038618805	0.029295962445470926	0.027983405251300088	0.027138236762944665	0.02649868539694893	0.026059974582394105	0.025680560098588125	0.025409179685952143	0.02517477219424695
Subj_17	0.0299071519692726	0.02883364668920552	0.027277176404453932	0.026224536322391426	0.025488384601549847	0.024995618507398596	0.024649331831222792	0.02436158659566269	0.024141317078125488	0.023928325646756007
Subj_18	0.029653528611171324	0.029414165496312667	0.027709316352364403	0.026549573996882788	0.025823936017520494	0.025280325632955087	0.024902701406599257	0.02461036155832709	0.02440471292366557	0.02419064143977819
Subj_19	0.029126612366929316	0.028396869215473745	0.026839541182821943	0.025699028229797104	0.024968542549682816	0.024462086077864667	0.024095471231229196	0.023778469054546086	0.02354816769643643	0.023347411538793703
Subj_20	0.03062357111055397	0.030194562438980208	0.028560120360975695	0.027473852996303023	0.026776839337583246	0.02625529660878438	0.025907536468482064	0.025622752434391875	0.02539083447673924	0.02520320527824006
Subj_21	0.03208292553574042	0.03151290937681871	0.029744466540608746	0.02857357562608835	0.027778202148581663	0.02717057419152043	0.026737828956695426	0.026385211082545285	0.026098219882767653	0.025862336238019774
Subj_22	0.03388414508105574	0.03280093016558351	0.0306123547667971	0.0292060434904829	0.02826068129536585	0.027625400745377577	0.027151168201725712	0.02675928986646164	0.02646711977152663	0.026214966085941312
Subj_23	0.03949315107505169	0.03941813733438021	0.037036014591808754	0.03552933467028947	0.03469448583379596	0.03413368448363062	0.03372902428908677	0.033411781777301114	0.033149006736012454	0.03295990705837878
Subj_24	0.02818186206730496	0.027936306220153157	0.02634731425647698	0.025282597405145206	0.02454025494541024	0.02404773408799446	0.023704560516165245	0.023430529639037356	0.023235050534622614	0.02304719186600374
Subj_25	0.029054332941629703	0.028559491577204332	0.026817857291487415	0.025710743025120972	0.024936588849487785	0.024398461885664316	0.024035629000749282	0.02371806063233039	0.02349208984462712	0.023277301572258064
Subj_26	0.031215831758723306	0.030381101291230114	0.028588548179879176	0.027476022925683033	0.02674306429475144	0.026220358669319408	0.025829152499465734	0.02550743157028819	0.02526555500381194	0.02506100053460324
Subj_27	0.02950085008824019	0.028708098308610153	0.027020631894484105	0.025903961523102634	0.02517689643149718	0.024734780158332914	0.024418450267053544	0.024142101563377216	0.02392513501941897	0.023724192329874043
Subj_28	0.030046960428461573	0.02887028475882576	0.027338284646099106	0.026346330667165036	0.025653968403875863	0.02512997869621294	0.024787884152005238	0.024462783469857138	0.024283177202511497	0.02406138660198974
Subj_29	0.03693991195721218	0.03466939157104918	0.032091060120360976	0.030499428284108256	0.029343549696980567	0.028521363476368	0.027899380679679096	0.02739522359320036	0.02704414460381976	0.026717454305728413
Subj_30	0.029472550093093526	0.028434652774545908	0.026770195017231265	0.02568721058466061	0.024926018158554615	0.02438167631109884	0.0240202336147477	0.023732573809306674	0.02349885914221046	0.02330627690898128
Subj_31	0.028135030044791516	0.027710848093179946	0.026204279561995527	0.025186725246478164	0.024510191624250704	0.023996876820752685	0.023668030829955784	0.023369865877158624	0.023178382433085	0.02301371293408697
Subj_32	0.031167970288278113	0.029875406793407687	0.028055783885896305	0.026881986607938	0.026144478108216844	0.025616490678007767	0.0252960795676211	0.025025671520250842	0.024851375118413177	0.024674724111745323
Subj_33	0.0339022861539599	0.03282431691610032	0.03066464663463134	0.029299632786642348	0.028363636901160408	0.027715145138505343	0.027271714115139668	0.02690945223942439	0.026629913123165025	0.026378395263727886
Subj_34	0.02972100067179729	0.029001705238932366	0.027352035795658508	0.026209770315959786	0.025466652349329766	0.024995916790490926	0.0246587114075864	0.024396848179451265	0.024178585363418163	0.02396982039861056
Subj_35	0.007183974887379968	0.005337772175330914	0.005321032654125214	0.005353595921462044	0.005369864800578697	0.005365324219501837	0.005375833020420984	0.005382354692457708	0.005388378418726426	0.005389825011649741
Subj_36	0.04092796181128519	0.03990468495646608	0.037227373785909526	0.03558142104206172	0.03448351466027724	0.033721336710976664	0.03315756544610176	0.03268027070814551	0.03228943802678343	0.03196174810160217
Subj_37	0.032021993612833526	0.03032366261878061	0.02824899810887585	0.027082475176007894	0.02619095787889515	0.025550850010381886	0.02508246807407979	0.02472585333526974	0.024449367585802993	0.02422082132264233
Subj_38	0.03566660667054598	0.03521939461734741	0.03310652686445641	0.03178416966014744	0.03091961210055702	0.030307239512072277	0.02986664888300629	0.02953951254439286	0.02924136160029101	0.029030822423373976
Subj_39	0.03399058685384618	0.032854338122589546	0.030621681772213367	0.029185173045172735	0.028284594285592504	0.02768863267488117	0.027265663437188073	0.02693909223224457	0.02669165200645943	0.02647059064584734
Subj_40	0.03986262465278528	0.03949051037442821	0.03718254990530337	0.035575742119074626	0.0346092705519897	0.03390940215765404	0.03340107139087849	0.033004832130150874	0.03270746279065713	0.032473622260820685
Subj_41	0.039078806140903664	0.03674121840419511	0.03404658568730248	0.032394573214740215	0.031183146369770518	0.030336338457853204	0.029693314393849892	0.029167301446560143	0.02878293155956163	0.02843001053775046
Subj_42	0.03200712162649127	0.03160804168937316	0.02961431532088856	0.02844670534056243	0.027608732003104267	0.027001414989612883	0.02659996579787628	0.02629606871147501	0.02604407788496236	0.02584195622796881
Subj_43	0.037232785964604345	0.03464676326747324	0.03218808012537538	0.03072118861342384	0.02969370231128015	0.02892812354862802	0.028387493997727473	0.027910739958528885	0.027582060232087185	0.027317850188303263
Subj_44	0.03777607121679928	0.03577179810911828	0.03322534645077843	0.031702214492792154	0.0305433251483779	0.029729015694561253	0.02913797291606611	0.028680899980389914	0.028314725249730947	0.028027623827674434
Subj_45	0.034123813918815	0.03280236886905897	0.030810755092018367	0.02959315405188574	0.02873012068472152	0.028075475200106278	0.027653870832407886	0.027270809342387358	0.02699850137657794	0.026727634997252808
Subj_46	0.03838680495447671	0.0361091467074708	0.033434404216106446	0.031777490472316025	0.03060322640715998	0.029793679791514992	0.029221039494493794	0.028726741686667723	0.028338194899766845	0.02802590600414013
Subj_47	0.03614421157301907	0.03375489221733981	0.03136610486126395	0.030006063782952595	0.029098385201273103	0.02845564925948648	0.028042201292264007	0.02765359232594599	0.027393597208698304	0.027128185912780725
Subj_48	0.03743571294125753	0.03548028863644439	0.033258597344766716	0.03195381336774589	0.031070684045775974	0.030383367077731822	0.02989626643881003	0.02948964100165895	0.029219503786051627	0.028989799555574628
Subj_49	0.03778827135354769	0.035923503135372736	0.03345075639540554	0.031847692527750576	0.03069907938581581	0.029931978951575955	0.029378123298426297	0.028916930611001784	0.028551673367060507	0.02823781505959846
Subj_50	0.03425801542304746	0.0325891143097451	0.030445467991313136	0.02916108400572642	0.028232786529318994	0.027573538304975356	0.027096035244661684	0.026665454599487715	0.026337925250576284	0.026073825151095617
Subj_51	0.0409202723853217	0.038378568516313896	0.035793943104915904	0.034286723400828195	0.03314543087549459	0.03227864967423891	0.031695174015364765	0.031164164689404174	0.030762975868411722	0.030403038489578947
Subj_52	0.03660707022324844	0.03367839854288112	0.03125718275160479	0.029949528652618733	0.028958253494768698	0.0282010911996387	0.02771740500197691	0.02728673718346448	0.026981951682272815	0.02671242294547312
Subj_53	0.03906778476132902	0.037377492835256695	0.03501611952277391	0.03353426207171241	0.03252728708329954	0.03183743381874535	0.03134173032882346	0.030945756613923268	0.03062954847266155	0.03037613075009762
Subj_54	0.04273638356293218	0.038550407572184135	0.03576112305634462	0.03413926903613705	0.03298504104693098	0.03215528305610821	0.03163320071559953	0.03112372012229419	0.030777742430670506	0.030446251064967806
Subj_55	0.0364579810159114	0.034887550623596636	0.03262008443676568	0.031085736749265742	0.030035247711045408	0.029295540898224042	0.028791232150048807	0.028363335688827998	0.02803042094266134	0.02775667545397564
Subj_56	0.039943935322631186	0.037406446742700265	0.034822598122969284	0.03314479201460826	0.03192764707644334	0.03112065341877861	0.03052069230126013	0.029999914667131967	0.02963154556404297	0.029284002706660713
Subj_57	0.03460469183704056	0.03327941635678245	0.031036757449093857	0.029700835789037303	0.028781733514692764	0.02814666679349827	0.027712849559356403	0.027348216384912253	0.027087775616078728	0.026848050287673765
Subj_58	0.04068864660067806	0.03860835839179474	0.035800561369238225	0.03403005463511113	0.032786928917914716	0.031881401972375295	0.03125477490788858	0.030773029627835357	0.03038407269142517	0.030041246226252146
Subj_59	0.03996492505870525	0.037505220773426974	0.0347693408422562	0.03297440617502854	0.03174952707630299	0.030838980200017366	0.030204403879496158	0.029719078103230233	0.02932446711098795	0.028980394989141036
Subj_60	0.042645493526454206	0.03936009659580239	0.036464406392035374	0.034662391416411156	0.033451059073585455	0.032553664642329644	0.03190299121561344	0.03140123521138566	0.030999765072352893	0.030642372701245802
Subj_61	0.03945094370984996	0.03793594435495292	0.03545269757741047	0.03380579566034775	0.032654687665687354	0.031864393707008005	0.03132581396919486	0.030865314324113605	0.030507591734218752	0.030196371900400608
Subj_62	0.0410090052961717	0.037882896073815744	0.03527221723008907	0.03361733850369156	0.03242557616316423	0.031600729840704736	0.031069720563201533	0.030594543084993382	0.030264815416774754	0.029971953778145485
Subj_63	0.040956397363506834	0.0382893845389168	0.03555939963637923	0.03391808950576333	0.03266046438787423	0.031792771033256555	0.031155740692900502	0.03062519619970237	0.03022998655518437	0.029879207864628287
Subj_64	0.046678626913232914	0.043299735854041906	0.04017659045149536	0.03825319700777548	0.036883219879727876	0.035888396065291345	0.0352122628692136	0.03463525206867958	0.03423752836170583	0.03385649504193907
Subj_65	0.04454676990986877	0.041270116202203146	0.0384466264229388	0.03667149192276458	0.03535439258625099	0.03438252408885221	0.03367451896166789	0.03307357203846845	0.03259467143348495	0.0322002772128415
Subj_66	0.04467288513988924	0.0416777149710733	0.03875146152339791	0.036773922269483485	0.03535810024695863	0.03433332780896702	0.03361702111250956	0.032998376566895964	0.03253481474512835	0.03214458868532639
Subj_67	0.055432702426869276	0.051950601209161465	0.048251407492191166	0.045767751183926376	0.043906654147200026	0.04256813946272563	0.041605946575114454	0.04077712642917728	0.040162337497232845	0.039614231804548206
Subj_68	0.04830324112958508	0.0448445749869766	0.04161697449880231	0.03952663498774127	0.03810746264302393	0.03708504245459167	0.03637611384981888	0.03576482119897753	0.03528383268515383	0.03486940451477471
Subj_69	0.055999134540766264	0.052276037499118015	0.04829402528468989	0.045724082363485144	0.04390418914166932	0.04268245952241232	0.04180241106266412	0.041077064047226566	0.04049968791887092	0.040032428700140565
Subj_70	0.059497399001570674	0.05562485831898383	0.05175094141319339	0.04932608446778424	0.047485371105892286	0.04608927330197324	0.045067533277990346	0.044186944644469664	0.043527978596603754	0.042974174596967965

## Sheet: AMSE water
	Iteration_0	Iteration_1	Iteration_2	Iteration_3	Iteration_4	Iteration_5	Iteration_6	Iteration_7	Iteration_8	Iteration_9
Subj_1	0.03204131540750673	0.03157473844058054	0.029091105422958712	0.02753201960699788	0.026398570634664446	0.025550233013848442	0.024892380385767927	0.024438629161410513	0.024065651603339504	0.023762257643660713
Subj_2	0.046242463183798606	0.04456584964572865	0.041012933213471076	0.038725564013852444	0.03716486402071105	0.03606657730922434	0.03515991527508458	0.0344807509806361	0.03391708880116466	0.03349287940206561
Subj_3	0.04579603247938086	0.04475345970654453	0.04118282593360053	0.03886960215143416	0.03722134797775657	0.036022905395651846	0.03502344069557839	0.03426174779900505	0.03369451924976898	0.03324539898144572
Subj_4	0.0319807292533708	0.03198483343817103	0.029801902622935837	0.028306301229693333	0.027236903990089427	0.026531259545058954	0.02596095882710147	0.025559393191715477	0.02522484428304091	0.024969599904576766
Subj_5	0.03464778327012261	0.034812874876083845	0.031961100387492794	0.030118162012057904	0.028766506927810732	0.027787258140627744	0.02695938427251013	0.0263665280441364	0.025886103530231616	0.025504807488525103
Subj_6	0.04700006613613583	0.04533057918573887	0.041949168283241224	0.04005936475051201	0.03883204837914881	0.03804742629253174	0.03742088338618221	0.036976757962512055	0.03655040128396074	0.03626140866629472
Subj_7	0.036245934387923895	0.03589102675012648	0.03320674430096831	0.03141051629089405	0.030121559453301895	0.0292401664808649	0.028541181217697994	0.028009836458075796	0.027576023587138624	0.027239310468448078
Subj_8	0.0326047279384436	0.03191587731887724	0.029316623078940073	0.02758423101187566	0.02637795514771775	0.02551416323306053	0.024850495336801982	0.024357941827891975	0.0239853177897933	0.023667396530562722
Subj_9	0.02999044295117041	0.029880985678895397	0.027774607384933	0.026364278967798957	0.025314004749834182	0.024577170232596087	0.023964955031197378	0.023484676061936244	0.02314549148930887	0.022840051323103284
Subj_10	0.031540797430171054	0.03154501435763516	0.029084421335031013	0.027505034639494226	0.026342044037490304	0.025501978573042452	0.024873067442177342	0.024394626312544708	0.024010549933773155	0.02371454354274521
Subj_11	0.02998916989342275	0.029597078268471577	0.027564075569775512	0.02624295652216561	0.025284993218513945	0.024580608660297366	0.024043111330636545	0.023643441734190553	0.023332641929385858	0.023073853315122912
Subj_12	0.030999930594777608	0.031234533937638836	0.029052624544325122	0.02752401748824334	0.026359045265915863	0.025563065315923145	0.024948721427345003	0.024429533715510366	0.023975729327423725	0.023643591221777692
Subj_13	0.033674235932743324	0.033196014559929383	0.030685055941607232	0.029024566004444016	0.02783891153932521	0.02706026869537088	0.02644709080450536	0.025967689549669132	0.025587627038252014	0.02528993673972028
Subj_14	0.029319071979879527	0.029422793807645096	0.027096628238872444	0.02559710608215233	0.024502605742320945	0.023738904849622173	0.023185664630422785	0.022763778062323173	0.022396045630613235	0.022110889044130465
Subj_15	0.04093882602323667	0.03948427468952779	0.03611671414051254	0.03399906659156721	0.03253616232149949	0.03149085133884488	0.030665401956012302	0.030031663271363	0.029551973296474892	0.029167072735314173
Subj_16	0.03568905806551551	0.03574916589602202	0.03308594801183031	0.031214573281209426	0.029876248762867735	0.028805715113855556	0.027989962405230384	0.02739078603695974	0.026886597457808453	0.026499466638558934
Subj_17	0.03043418805382727	0.030093597122117653	0.027935765512094566	0.02643477343936743	0.025326599831635654	0.024590292645623603	0.024030298250920065	0.023603983519488576	0.023252357647285386	0.022974979117888757
Subj_18	0.029710067699010675	0.029558381836406154	0.027427324037625378	0.026057066577498973	0.025039333285121562	0.024300157176393736	0.023726254760468305	0.0232952943404079	0.0229494646013947	0.022674821535106054
Subj_19	0.030878762215696343	0.030927177224373187	0.02872588614051356	0.027200044611812055	0.02611427468377756	0.02531391516939995	0.024657009013450866	0.024199511803743103	0.023796349132895907	0.023517391212346632
Subj_20	0.033003817790167894	0.03334490864107826	0.030772750935860075	0.02903091849287063	0.027815623937651652	0.02692316266767923	0.026184397031851624	0.02561725027649167	0.025149857801823498	0.024802937907078645
Subj_21	0.036581927332732155	0.03636645960596038	0.03344112819712831	0.03143494614638612	0.02996457677406326	0.028886400690330046	0.02803893802832469	0.027396739157651912	0.02686806444186382	0.026463603450363228
Subj_22	0.03224371783721759	0.03164088556952891	0.029227499911916047	0.027694338794607296	0.026606512328568813	0.025846362747413157	0.025271593807151216	0.024833398694795894	0.02449276951512545	0.02421565750370487
Subj_23	0.03983779216832476	0.039866930718796274	0.03695719381635339	0.0349893086208116	0.03369123873520899	0.032806455477007126	0.0321160694290641	0.03160697102649312	0.03115599344362159	0.030824060480501816
Subj_24	0.028073852547473424	0.028062947311676217	0.026055244946151343	0.024736146267372985	0.02379277552118095	0.02312512201004297	0.022610345660012382	0.022219416551835205	0.0218932993926256	0.021651106331339567
Subj_25	0.028021105128542997	0.028460265996881392	0.026430148277205558	0.025059074512374116	0.024026313475151315	0.023312674654965733	0.022734214318606533	0.022286727381716127	0.021935200931904434	0.021652532331839728
Subj_26	0.031387113034451644	0.030677667728429833	0.028489064776299953	0.027001568673408752	0.025986262926212856	0.025303650962168092	0.024751022191277755	0.024298165577261367	0.023943327506674196	0.023667756652604854
Subj_27	0.02967901727045857	0.02948831150382295	0.027382460263925053	0.025935064516437126	0.024896436061703792	0.02418195535043703	0.023660429537586763	0.023256651565274965	0.02293478471916595	0.0226798653133628
Subj_28	0.03186806953648879	0.03234863580572649	0.030034828426504026	0.02840429088450258	0.027187790683848252	0.026275847496631772	0.025563999485163195	0.024992565909262233	0.024572011573055316	0.024229031691269543
Subj_29	0.03305549450466549	0.03220565096453183	0.02968423395238054	0.02802459357626045	0.026799574648067058	0.025946685975144143	0.02526023083906585	0.024722997237587262	0.024295054430435923	0.02395389224208043
Subj_30	0.027970241756495297	0.027731947774313214	0.025689219823204018	0.02435414996331932	0.02336235387999505	0.02270952989800124	0.02223905144797523	0.021897663866123206	0.021572649323440076	0.021323088962297492
Subj_31	0.02854266785062085	0.028065783668663837	0.02604723042353317	0.024663905365652945	0.023687533592299425	0.02302155239988933	0.022548530293197065	0.022167683500590146	0.021856097149260567	0.021641190557179498
Subj_32	0.029433130488607736	0.029056094485537153	0.026952223216606352	0.025583219340785456	0.024601733888951264	0.023907226407229348	0.023448475314481014	0.023053191156035664	0.022747834468682126	0.022494789489377078
Subj_33	0.03392504795498518	0.033247147176112817	0.030604208596968177	0.028870811584564067	0.027601227340467115	0.026772825946111474	0.026130172702018967	0.025616268042465324	0.025207495894173357	0.024877568026143104
Subj_34	0.02984268573943972	0.0294591523465629	0.02722425622038656	0.025708232279695216	0.024660875747347443	0.023933111659145682	0.02342620881961914	0.02302889888180337	0.02272283140763878	0.022456212967863935
Subj_35	0.006653486517752649	0.005212798982911705	0.00525762407693763	0.0053118978849303064	0.00530356396915954	0.005291128854079061	0.00528340532532514	0.005283642746798469	0.00528636892219442	0.00528767504911568
Subj_36	0.04418014106611451	0.04257884376530968	0.03912457764383343	0.03689442998326783	0.03536710340554443	0.03424940402220939	0.03341447312977196	0.032701947810022544	0.03213788624951591	0.03167279362579681
Subj_37	0.03198994516987431	0.030278425559230295	0.02777985332681597	0.0263454433354483	0.025256592862370596	0.024485288824984935	0.0238923058742328	0.023388929865871228	0.02303724464228258	0.02268620263343755
Subj_38	0.03935571191778197	0.03786220298279511	0.0351918446132706	0.03345400695125987	0.03221519992096388	0.03132286279592298	0.030673372442290233	0.03016170117233523	0.029739893537770963	0.029388560209226436
Subj_39	0.03347495917413821	0.032554165152900404	0.03003530913828874	0.028429618155026336	0.027324082748294523	0.026584629745201843	0.026035538047778747	0.025599026437638082	0.025254018304576915	0.024982696756775658
Subj_40	0.03867595408919979	0.03762788979231127	0.034896212849635844	0.03303437366577577	0.03172845676131768	0.030813834526727212	0.03013295870489008	0.029619402971059836	0.029209935961784443	0.02889918332930659
Subj_41	0.036193452189357565	0.034486500301252	0.03177051711407357	0.030014644683986007	0.02876496579173346	0.027860378358945472	0.0271593089274172	0.02659766603733402	0.026195379941190984	0.02581369699599604
Subj_42	0.03182081905517866	0.03161798164477085	0.029259348563644358	0.027739816561752867	0.026644273208185448	0.025871152932634374	0.025321424729467832	0.02490711772654262	0.024560433597615516	0.024292831243400245
Subj_43	0.03448505584228518	0.033570472325099944	0.030767582785510728	0.029040775941578337	0.027725677632050874	0.026776883413381074	0.026044503306533465	0.025495825970765155	0.025049905408147038	0.024701958858598237
Subj_44	0.03586812699697182	0.03431562298737894	0.03152274509551109	0.02966307579116432	0.02834908849537167	0.02742133016345848	0.026719205175068143	0.026157402800921253	0.025709916050143257	0.025351797013957435
Subj_45	0.03304288573209685	0.033201593445417094	0.03052734657243641	0.02876793555532381	0.0275526013499816	0.026694641044328823	0.026033971024743145	0.025507592187173002	0.025088764891133843	0.024764353106897865
Subj_46	0.0338878935288683	0.032765967325417714	0.030041219300189596	0.02827074947779722	0.026997621801649233	0.02611959005998481	0.025445902558011685	0.024901568207253307	0.02448033505843654	0.0241557468556958
Subj_47	0.03160443460079172	0.031065167653367042	0.02867227381126239	0.027222356971161914	0.026176370893942418	0.025452802723506054	0.024907675268983197	0.024501234740242794	0.0241546286541659	0.02388327934648595
Subj_48	0.03627387093294198	0.03536473885405141	0.03245614576094066	0.030540001526855886	0.029190656409124837	0.028193587132528307	0.027385048440866228	0.026783106467611992	0.02634345419820609	0.025966378393525207
Subj_49	0.03494178888440158	0.03404834863112994	0.03143829540446874	0.029700448589742728	0.028424228523929673	0.027527216575164853	0.02688835956874476	0.026352373166364695	0.02592931765282234	0.025594753142714692
Subj_50	0.03229075417764116	0.03182055539458757	0.02951347555210766	0.02794395327317633	0.026774508343885343	0.0259730738136407	0.025366767894713906	0.024859805758011538	0.02445421547605399	0.024145508213497962
Subj_51	0.03563434801589078	0.03501398842006338	0.03235878666462584	0.03073644466896267	0.029471528966828222	0.028570104159475185	0.0278753605137499	0.027322527979296598	0.02686727193873211	0.026509376203718273
Subj_52	0.03300588061522197	0.0317735942365789	0.029263716857455657	0.02777351903368479	0.026631026341560782	0.02581601755035607	0.025239574439862283	0.02476155970427779	0.02439383457989673	0.024094288096838952
Subj_53	0.03889165486442595	0.038064454197185946	0.03520684042736802	0.03336028253867992	0.03203008490924751	0.031094390205409668	0.03040132780835469	0.02988325738817902	0.029433190698179408	0.029074742824845647
Subj_54	0.0389108725355488	0.03708653851446735	0.03382361919469311	0.03189021790027501	0.0304319207056696	0.02943188487390585	0.028698759331252984	0.028090151078053942	0.02760485501617499	0.027212007422587173
Subj_55	0.035378679514093035	0.03430389833595803	0.0315243468032419	0.029732563947899495	0.02843315249370518	0.027543276872348303	0.026901047532747663	0.02638596886477106	0.025963675965678275	0.025640482433064653
Subj_56	0.03794554506486119	0.03668315029897509	0.03387522490130768	0.031932227007073356	0.030474240018083965	0.02949057105080377	0.028711106816428782	0.028119397765425415	0.027651992442029715	0.027265427595170238
Subj_57	0.035570875871274436	0.034645910992044844	0.03180781516246511	0.030007973562806566	0.02872047183275947	0.027802558428836225	0.027138595098050024	0.026601080175731675	0.026189892269765952	0.025843210446115542
Subj_58	0.03930378766427789	0.03771850465414319	0.03467819709001261	0.03264932211728835	0.031175865060188043	0.03014900441766249	0.02936695518268174	0.028778950410994722	0.028325939994568713	0.027948291425393176
Subj_59	0.03788043444777332	0.03646135930205617	0.033440110923227045	0.031538019808599646	0.030140597255489645	0.02914824625559105	0.02838706327150041	0.027816237513725743	0.02732902884156647	0.026951132117733517
Subj_60	0.03929888403443505	0.03812146282240094	0.03503906204122942	0.03301575583302831	0.03157088727268994	0.030525850373224882	0.029717818614015217	0.02909670208892225	0.028576812639579615	0.028149222967567226
Subj_61	0.037658478401145085	0.037109245008449566	0.03433791298607661	0.032439913848802286	0.031116201367836847	0.030188453378140193	0.029504315827569315	0.028955423065204062	0.028501089378106942	0.02813440829183403
Subj_62	0.036283198831377	0.03510916178258113	0.03232333965580366	0.030531678758685527	0.029244131191379162	0.028350071346046828	0.02770432938436965	0.027188003101503808	0.026775727507968618	0.02645458798130849
Subj_63	0.03650691908457529	0.03484567966103646	0.03207257166586923	0.030222869171295418	0.028863214739521283	0.027904753076516332	0.027187472269435287	0.02659003055773299	0.026148108367670734	0.025744646698917708
Subj_64	0.043714194072089894	0.04215582584832212	0.03882216804349969	0.036693025850199304	0.035125752155625	0.03398607725666114	0.03311212382914664	0.032427607993192345	0.031885977571765124	0.03143927310847677
Subj_65	0.03966520247213355	0.03875546191263992	0.03573204498000622	0.03370142931715597	0.03216572518887059	0.03105845117885401	0.03025081155384626	0.029615136327658182	0.02904891129552072	0.028616760722265405
Subj_66	0.041649133308572096	0.0403134096671866	0.037152171314095116	0.03499353957977003	0.03333959980785465	0.03219073584036268	0.03129116101868902	0.030577367374272725	0.029998043177683956	0.029538203335733485
Subj_67	0.04968572290568484	0.04828719301820973	0.04437446495382103	0.04178691086981998	0.03990541818449281	0.03855642391620432	0.037528626475266044	0.0366633944202452	0.03597652995371253	0.03540218644910593
Subj_68	0.043850018332031566	0.04264199033741725	0.039188179203864054	0.03690693732714778	0.03530221731267842	0.034179822340302014	0.03331897086984579	0.03261807696747941	0.03207221580771655	0.031619481075893
Subj_69	0.05494543171557136	0.05297656098701564	0.04852925092513681	0.04559380593416476	0.04342031302305224	0.041910748043655174	0.040752431790030595	0.03981872135912657	0.0390543933533819	0.038476117832064644
Subj_70	0.0505256856217526	0.04930465349890183	0.045373507711047874	0.042892372922482186	0.04100731220540138	0.0396345620243161	0.03858429133409679	0.037727312428471944	0.0369877474392903	0.03641360783143414

## Sheet: MI fat
	Iteration_0	Iteration_1	Iteration_2	Iteration_3	Iteration_4	Iteration_5	Iteration_6	Iteration_7	Iteration_8	Iteration_9
Subj_1	0.7209342372844412	0.7366661372815769	0.7570125298778427	0.7689942213600094	0.773693547785468	0.7791890259735852	0.7897419401753979	0.7868227388355246	0.795365773727633	0.7976685454861597
Subj_2	0.6397517028955664	0.6499152227455113	0.6720204704569751	0.6841448074518954	0.6858492027221778	0.6990719814991564	0.702368689553466	0.6993595047350171	0.7102708787825414	0.7146844635013182
Subj_3	0.6563200141838657	0.6578266136042672	0.675880209951673	0.6881149736497312	0.6936981848024305	0.7035893628475708	0.7075474537802617	0.705320933379942	0.7123596700853779	0.717784795104519
Subj_4	0.7481790274595171	0.7513571157300459	0.7626822736511409	0.7808342329551952	0.7834668769313927	0.791801121929379	0.7977748324246622	0.7944144629487406	0.8035428302394082	0.8005874025714801
Subj_5	0.751385595712847	0.753297104732042	0.7767688225577524	0.7892610486600723	0.7931580736497851	0.8017037155614788	0.8074694368289651	0.8055714566013639	0.8133803523312948	0.8143912267030895
Subj_6	0.613107627886558	0.6223219866919795	0.6417307962542462	0.6546802682810716	0.6576352797689466	0.6645566841248521	0.6659974147747856	0.6670036883528248	0.6751718346389458	0.6771509679271255
Subj_7	0.6975999980575481	0.7002493575503166	0.7234645461930916	0.7351575207831822	0.7387998625352774	0.7440183974458883	0.7464075436700812	0.7499808767220996	0.758420752906558	0.7604933128380631
Subj_8	0.7349204231881923	0.7428495008044808	0.7630413351009918	0.7769961541732475	0.7814105475739133	0.7897026152304654	0.7907302187927568	0.7921715776554068	0.8023097736007346	0.8037355837862034
Subj_9	0.7666940527035071	0.7799194760071769	0.8018091562460314	0.8117729168265542	0.8155508558398108	0.826732451554567	0.8312411229020543	0.8307551916651388	0.8390470540238508	0.8416691439988159
Subj_10	0.7333051107824431	0.748480436481171	0.7675585113138278	0.7800143919132498	0.7843106081652934	0.7932884541577204	0.799686096101863	0.794737763862435	0.8056157583146564	0.8051074976926753
Subj_11	0.7753467575568191	0.784272828044523	0.8048985674211075	0.8172611145385952	0.8216115642947719	0.82999122033553	0.830400696949462	0.8324350902316865	0.8411031739091785	0.8435387470974726
Subj_12	0.7564701512708101	0.7703165066311386	0.7874084832188815	0.7942875160907418	0.8034801237431369	0.8133076676373218	0.8190608418374138	0.8171946303744813	0.8198135276439507	0.8284951328113529
Subj_13	0.7461737894229779	0.7543912833113763	0.7716535962598166	0.7828118539076986	0.7878097064000301	0.7991408353515526	0.8044231501228409	0.8016947065091103	0.8093974843788224	0.8087865728075465
Subj_14	0.7621446489109819	0.7729923659555784	0.7981219588715533	0.8075044852207461	0.8145103272000928	0.8229896727006604	0.828602806706576	0.8262359607139754	0.8352520818584371	0.8373518013353574
Subj_15	0.6539794373357652	0.6667285947859843	0.6908726346933854	0.7051122865085696	0.7060186026311297	0.7186841817311526	0.7250790142984457	0.7228869980802741	0.7313198580984253	0.7308087412375198
Subj_16	0.7393309053244134	0.7521571206022608	0.7736510685158062	0.7879545023916044	0.7930438256106829	0.7998338043322274	0.8097134612708048	0.8085375154252672	0.8166241921136839	0.819613375395215
Subj_17	0.7549731109321196	0.7690475352973926	0.7869583247513766	0.7999274920550019	0.8045043230997398	0.8076777195500775	0.8147327876124204	0.8135313174731033	0.8207073701829096	0.8271815170294305
Subj_18	0.7483504551920221	0.7579567997277179	0.77997174616164	0.7959112660565921	0.7999819136914739	0.8081618616402767	0.8142287693246509	0.8121997400032348	0.8140901916869493	0.822834665449393
Subj_19	0.7662344396876739	0.7827303527216245	0.7985959766940542	0.8121489823446576	0.8180590495796665	0.823467256250691	0.8271078410746221	0.8287575573916206	0.8361563207745165	0.8406904224516646
Subj_20	0.7442370261766519	0.752734277915347	0.7730877294113774	0.7853162480898701	0.7872768083322629	0.7966538688163722	0.8043223397795626	0.7985896198403	0.8099476956674141	0.8121909248374771
Subj_21	0.7201774721142182	0.7336907610460842	0.7528761331392663	0.7655587083093582	0.7687318993841092	0.7812852309192991	0.7880884978821169	0.7845987314976499	0.7924356452756424	0.7969813364853268
Subj_22	0.7203664193964301	0.7283005250597125	0.7563973847543701	0.771025517343866	0.7765178516858696	0.785209789602503	0.7919814364310772	0.7906223085427699	0.7987184727205461	0.8016945167505316
Subj_23	0.6611081229930289	0.6670598602591108	0.687777554936716	0.7010934882309937	0.7036719378129446	0.7130135955355604	0.7124518845000923	0.7157056411536208	0.7215638103453459	0.7184253884503452
Subj_24	0.7827819537530027	0.7917648769630471	0.8108206014252344	0.8188684655365046	0.8289361462750654	0.8321046438719879	0.8432012333843322	0.8395803821210753	0.8475714029643251	0.8506128006702647
Subj_25	0.79426084441095	0.7991585954582633	0.8152915804227074	0.8264636193063443	0.8344691026881934	0.8448283861775665	0.8529113397125752	0.8504293555703437	0.8563165350154338	0.8615311078957049
Subj_26	0.7400410931847349	0.7556027805837684	0.7762933659315029	0.7882314808524903	0.7928432765678483	0.7999284044466441	0.8058114752590932	0.7996344991602835	0.8066209001017915	0.8086558186304098
Subj_27	0.7665334623858313	0.777753139427756	0.7969324287734082	0.8110050642189855	0.8144140045397665	0.8223771032034027	0.8229245599037752	0.827209519063305	0.8355373524562253	0.837736805182646
Subj_28	0.7886063840946171	0.7965507455828695	0.8150790048696738	0.827421641072695	0.8315230602219322	0.8398675474108862	0.845563799971293	0.8436816594203842	0.8509185080686552	0.8534290391255964
Subj_29	0.7104040003451164	0.7278799128883382	0.7497591074134957	0.7655216651592807	0.7747180260808103	0.7872776686276062	0.7919307732348143	0.7907438166732237	0.8012100300517587	0.8033837483719946
Subj_30	0.788144466181778	0.8001447062458225	0.8192679281634518	0.8312532320152443	0.8375465104776413	0.8466253318600538	0.8525601404382687	0.8496061174370917	0.858060931888692	0.8603199086384044
Subj_31	0.7938445719547822	0.7950754651693359	0.8123295698428739	0.82992394789269	0.8335558246747594	0.8430674304105816	0.8488158828050787	0.8467424659338496	0.8548256027464727	0.8568967272030785
Subj_32	0.748323946218997	0.7663464280843069	0.7871754295097068	0.7963419617266296	0.8060917532829633	0.8146710896305834	0.8180572593009655	0.817677160172104	0.8258960204694076	0.8270155118259667
Subj_33	0.7143828562923641	0.7249122666776304	0.7475591136319555	0.7632380782995258	0.7656597801858804	0.7732753073463907	0.7850383558187252	0.7815410264176915	0.7917218941943073	0.7942911138703981
Subj_34	0.7573059823729598	0.7650405352711931	0.7856729315049795	0.8016991204282008	0.8031954349356669	0.8141450549500202	0.8198645779506114	0.8159177386995617	0.8195602298240198	0.8223567291151734
Subj_35	1.3789767890289595	1.473544991602445	1.4772921822869713	1.4772429164802467	1.474191154665627	1.478860390534797	1.4816776656782435	1.4748679005399836	1.4803571020087214	1.4796232502195834
Subj_36	0.6615566343061976	0.6695681477155333	0.6888963844879964	0.7074901280023629	0.7133763704677536	0.7204760798709313	0.7289071679818513	0.7285070430799283	0.7379274708705098	0.7412457042685477
Subj_37	0.743379863216617	0.758520131554445	0.782495621831092	0.7951329050627286	0.7999583864743951	0.8095427152014341	0.8109106996021391	0.8100691840570247	0.822169953913685	0.8182895407473151
Subj_38	0.6929581231627298	0.7045503825269305	0.7242955936920149	0.7381198042486414	0.7435678324949441	0.7508895572121206	0.7583284245896347	0.7556402056792937	0.7644307944412051	0.7668523055587868
Subj_39	0.7115148871195774	0.726548659291866	0.7441093183736485	0.763989742947894	0.7687371888367488	0.7781815091022757	0.7795288509556378	0.7813756468784196	0.7852694109903552	0.7932948410150424
Subj_40	0.657043048260556	0.6646565514632752	0.6892611108827014	0.7032103193103165	0.7055175868107677	0.714814867006148	0.7222788950742507	0.7198930649801486	0.7280450686382232	0.7299165900857811
Subj_41	0.7111861070836403	0.7225517343289873	0.7522737645258798	0.7674605905448874	0.7747391626686952	0.7834398344189162	0.7895210429607483	0.7872229039277658	0.7951478693838481	0.803339478067185
Subj_42	0.7287690515939822	0.7358649376481033	0.7573642055204471	0.7695156882838465	0.7748724315400817	0.7838952520080031	0.7899568817426569	0.7875816866847039	0.7962505402978796	0.7984049947787178
Subj_43	0.7158721571029552	0.7323273317081651	0.7561102979105393	0.7712878562718694	0.7771173959960578	0.7875742187189458	0.7944666553273937	0.7926703837860052	0.801993986208159	0.8047544729022
Subj_44	0.7114366472126208	0.7191257312764276	0.7434042096998991	0.7559957780842907	0.7639026624058833	0.773278257919032	0.7817481497573848	0.7802697372377256	0.7895774776721357	0.7924272902156656
Subj_45	0.7420345488314648	0.7485188326651684	0.7706980128015255	0.781077114514597	0.7874512813883182	0.7958820447062999	0.8065249231780184	0.8049899678871405	0.813142463365119	0.8106946414713792
Subj_46	0.7218019465751775	0.736479826462465	0.7612460058058628	0.77115591714187	0.7834282158600434	0.7935523184549758	0.80049681722315	0.7948978674515859	0.8082307598192284	0.805182116019664
Subj_47	0.716722648962977	0.7284035497598815	0.7554564518419364	0.7695386064831464	0.7749353906101454	0.7839656558950259	0.7891216454844941	0.7885028824021235	0.7968271711950639	0.7994732148364476
Subj_48	0.7088542508055943	0.723168401523013	0.7466917186241857	0.7598262452796498	0.7655388457773532	0.7750783599139707	0.781892321239473	0.7799594284584734	0.7889568544926127	0.7913833346834153
Subj_49	0.7108893232990323	0.7196622568761055	0.7400071237202934	0.755707136306841	0.7634975372088428	0.7723238498096412	0.7793758172569247	0.7797617216918851	0.7912321292299187	0.7937375643347745
Subj_50	0.7418983911185173	0.7534583247835238	0.7745670791385386	0.7871075733049884	0.7920548780582497	0.8012679292605898	0.8082678246619568	0.806664726250338	0.8100314247269457	0.8188832232227532
Subj_51	0.6874004139743559	0.707407191227347	0.7294881826339497	0.7465489034296998	0.753401390579463	0.761197258220202	0.7686579022035105	0.7690242862075668	0.7781578998694735	0.7781519751946213
Subj_52	0.7140260310369544	0.7295882814426344	0.7541252053918983	0.7653020365090144	0.7712640078592026	0.7781515575211362	0.7846284918281421	0.7887737658425562	0.7938336880383579	0.8009906270780649
Subj_53	0.6561107602376832	0.6698794187428657	0.6937900498656422	0.7106928247509523	0.7154511750697373	0.7237730174980237	0.7312802767493979	0.7302576259131976	0.7372491297134354	0.7410701977976326
Subj_54	0.6888279251344805	0.710985519937249	0.7345068602439901	0.7461100631276134	0.7565702906048866	0.7617801601252238	0.7733943118225853	0.7686915824298467	0.7817046987255967	0.7794270518229652
Subj_55	0.6987262118175972	0.7129606631506197	0.7378948239971825	0.7525102679831603	0.7596922469333839	0.7671096482633861	0.7761075360837109	0.773264009798189	0.7778362324465347	0.7801680475997494
Subj_56	0.6826376709712684	0.7051942615763721	0.7235762402171843	0.741194462712185	0.7462122716028203	0.759893929335794	0.7655058781978721	0.7660210761352756	0.7747655761349452	0.7778480737380783
Subj_57	0.7069418616045042	0.7264018987815218	0.745665206423193	0.7621553163265193	0.7679116319540427	0.7759024806984837	0.7838673662140994	0.7781886529613797	0.790351982002381	0.7927692208631988
Subj_58	0.6813199218995637	0.6919034066454756	0.7183009693525377	0.7327521150385012	0.7375912886252601	0.7484879754684479	0.7562619958401765	0.7548818470747023	0.765107187774126	0.7664211059693115
Subj_59	0.6939817182304324	0.7091592695998743	0.7327706268231797	0.7500295212487402	0.7567630229294131	0.767673439405304	0.7752198091118749	0.7732018470652657	0.7822249433110589	0.7858006167252818
Subj_60	0.6755953703870798	0.6945371510925742	0.7189005938632198	0.7347147194728654	0.7403585100191207	0.7526425487644134	0.7600714693168183	0.758845768611363	0.7681497289223526	0.7694392557891707
Subj_61	0.6705739211312771	0.6775640011527518	0.7046850398985139	0.7199414488211958	0.7279409703428096	0.7381696028099348	0.7444751328971233	0.7435453620880497	0.7519073140703112	0.7499759379283322
Subj_62	0.6965254111529279	0.708591220815104	0.7324469194614096	0.7480048936937476	0.7552378623259168	0.7648826151976371	0.7710675789561668	0.7683249602549266	0.7774746211168557	0.781120591979283
Subj_63	0.7059600962501567	0.7165669225663198	0.7449728566742684	0.7600995910681262	0.7626338741179677	0.7727610266244643	0.7796494771583954	0.7834968235971105	0.7919648037529066	0.7905613062069239
Subj_64	0.6197476143153782	0.6354702878930092	0.6612927011766325	0.6786876144011	0.6844967211846169	0.6983890325041295	0.7056007049064337	0.7049919402982244	0.7122006923545785	0.712296186386653
Subj_65	0.6328281036632052	0.6563677742372281	0.6757686323350763	0.6949451898860014	0.7005223324450297	0.7143662186582067	0.7201655326534495	0.7227057115419563	0.7298814381636655	0.7296138721972636
Subj_66	0.6649797706889369	0.6777553783152562	0.7036714013721661	0.7188782988024072	0.7278230713520235	0.7388875533078008	0.7466503713985622	0.746293072647024	0.7553049582537381	0.756809276393781
Subj_67	0.5730969859780525	0.5861297745525101	0.613920706190891	0.6308173018738122	0.6393747155175092	0.6469799732589407	0.6579489530451169	0.6560319063869692	0.6691267345811515	0.6687341771385642
Subj_68	0.6202092426100096	0.6391159292845939	0.6652985252608503	0.6820563709064554	0.6864208332649259	0.7007130607684631	0.7078417858207755	0.7064022621898906	0.7112226781023578	0.7189555779051682
Subj_69	0.5563875414641812	0.5746163741352853	0.5981176877485875	0.616421539092195	0.6276864990017322	0.6372832293752944	0.6446788521588245	0.6462431851578512	0.6526680696167553	0.6556684995145877
Subj_70	0.5580214264424095	0.571278174847942	0.59535798587765	0.6112262103185369	0.6199082609258232	0.630730663263037	0.6355836424434091	0.6391590069341914	0.6450273072091639	0.6515169662461509

## Sheet: MI water
	Iteration_0	Iteration_1	Iteration_2	Iteration_3	Iteration_4	Iteration_5	Iteration_6	Iteration_7	Iteration_8	Iteration_9
Subj_1	0.7697149384374575	0.7637443031425418	0.7900526410168099	0.8055642281297237	0.8170490009370114	0.826294763316169	0.8325219072487978	0.8367240543499489	0.8402968389615637	0.8431812549312814
Subj_2	0.6718792054410299	0.6683791837024492	0.6969645693564703	0.7152585485819261	0.7276738696038126	0.7365102377389495	0.7434446915859727	0.7485750282970729	0.7529455042608906	0.7560943133428475
Subj_3	0.6988725812375931	0.6893824603951695	0.7168538899414154	0.7343113593165872	0.7459873721921523	0.7547778662190912	0.762001879361997	0.7677834552431356	0.7716889997906993	0.7747391326680257
Subj_4	0.7959500363112734	0.7792126848030634	0.8034990860522792	0.8187871379498168	0.8298641338221926	0.8377957536620877	0.8440154239764583	0.8483454442874622	0.851455412084202	0.8542289893891635
Subj_5	0.7762594974190644	0.7622523317337159	0.7882540125172006	0.8048178660320366	0.8164987498859575	0.8253401286563742	0.8321902797842045	0.8369324513765733	0.8405887016905831	0.8441379585089044
Subj_6	0.6776309059740775	0.6717776489392865	0.6996922160860901	0.7160398924384807	0.7270880321157422	0.7346665183361952	0.7401839443048351	0.7441315107836167	0.7479423543828112	0.7505394341306182
Subj_7	0.754719138761065	0.7451909592295183	0.7710315464697364	0.7871955768539656	0.7990790609077175	0.8067857826990676	0.8127868371579998	0.8171406919656816	0.8210411179945951	0.8238510885046786
Subj_8	0.780143370857061	0.7745329579177349	0.8003883353960793	0.8173567779497201	0.829163718619566	0.8379999903579691	0.8443894533766743	0.8492808927911787	0.8530189489246608	0.855811139002056
Subj_9	0.803664437825578	0.796430547169714	0.8207578907176357	0.8362605492738548	0.8476394703043509	0.8552824855622714	0.8614366819510554	0.8663950144366318	0.8698535963529375	0.8731649880413578
Subj_10	0.7776465059693864	0.7675647680570147	0.7935131202548678	0.8095105110436567	0.8212197276209005	0.8303585303241359	0.8362887973780644	0.8413401287808902	0.845261697989939	0.8482735496991407
Subj_11	0.7991854666242899	0.7948693408685005	0.8183499065647997	0.8333246520951268	0.8438332813221587	0.8520927509821581	0.8578370500635278	0.8623322045715134	0.865530029374487	0.8683177227132255
Subj_12	0.8049953357286274	0.7931752059393102	0.8159986562637782	0.8315258464395848	0.8433876140502097	0.8516769594492288	0.8576817557438533	0.8623669578275299	0.8667499330833446	0.8702219089491952
Subj_13	0.7794260929633299	0.7698390287200473	0.7957211998213889	0.8131980125521565	0.8255747070866292	0.8331845066466194	0.8388418446396921	0.8434257559191364	0.8468868034868364	0.8497157274502211
Subj_14	0.8049109687036785	0.7948767483239373	0.820066469847088	0.8351162867311623	0.8470191954340003	0.854814350552494	0.8607086517987803	0.8649898078657219	0.869067198119154	0.8715610865168151
Subj_15	0.6836010602901139	0.6844683500305045	0.7141678658952613	0.7317099740989869	0.7438506155021141	0.753108485710854	0.7601443585692236	0.7656665359642314	0.7694141789954944	0.7725649724879018
Subj_16	0.7679406796920314	0.7599094103560513	0.7850037561874292	0.8022993677456507	0.8143379131575015	0.823835722706431	0.8302568738242897	0.8351115648902534	0.8390941812847261	0.8426042174192556
Subj_17	0.789763391858828	0.7856607956166803	0.8085618284750405	0.8248278639337729	0.8360907029562659	0.8440760010815813	0.8499293566352492	0.8550353327574127	0.859051578268152	0.8622713059056342
Subj_18	0.7856867560117793	0.7805623079576176	0.8049834406232064	0.8208126808506979	0.8318547067988502	0.8400234325441414	0.8460144041867925	0.8513463920717346	0.8550055601259933	0.8583045858161835
Subj_19	0.801221147669789	0.7904725567421218	0.8134349915715204	0.8297337948031758	0.841193632976622	0.8496175537135862	0.8560974206258465	0.8609820906116188	0.8650641336394043	0.8677302965934044
Subj_20	0.7731476591208213	0.7630059103408999	0.7888274167820774	0.8052158604293849	0.8164868231944789	0.8245164988665783	0.831040886314021	0.8361488114973911	0.8404196891333549	0.8434497273121189
Subj_21	0.7499496632504364	0.7395091496925993	0.7633006204652725	0.7800651728941498	0.7924983841517685	0.8012415365070045	0.8077478427369281	0.8127994386418458	0.8168263811824619	0.8199096507892101
Subj_22	0.7590404661576708	0.7560650071767543	0.783334583484186	0.8001729273284061	0.8109841929696009	0.8188965899234212	0.825293814066326	0.8305386324801834	0.8346066886587473	0.8377958421971534
Subj_23	0.7001109490021314	0.6896417696533954	0.714522169809785	0.7314006023651329	0.7426527300691963	0.7512603716621996	0.7569485166480205	0.7617449437881044	0.7650544511653574	0.7679301788384091
Subj_24	0.8213066888285336	0.8117256287262493	0.8358067289822686	0.8518830997553468	0.8626186292143181	0.8702999944466387	0.8758816211226849	0.8802609367536034	0.8841156004301761	0.8864839842603325
Subj_25	0.8325896587497903	0.8189005467383906	0.8420064974560215	0.8572473706297365	0.8691631433536497	0.8770227368297545	0.8830571085961353	0.8877331688826045	0.8911807120038371	0.8945285010564656
Subj_26	0.7749526821790025	0.7750583817592566	0.7996863564701089	0.8167268589275924	0.8274121234755983	0.8347053020333018	0.8404838408133415	0.8455493544010416	0.8495650329882126	0.8528256479651499
Subj_27	0.7998838261114374	0.7916693202850319	0.8150836654424568	0.831048557342787	0.8425499410895874	0.8513526707585323	0.8565552810768163	0.8610857017928619	0.8644897660751762	0.8673304453996594
Subj_28	0.8054101966447162	0.790966548130077	0.8151738208102906	0.8304177717001919	0.8415036888995218	0.8494558832048769	0.8553805104376098	0.860314475554687	0.8638272149488115	0.8665669752978997
Subj_29	0.753994602836882	0.7540867376491527	0.7806496102520788	0.7979971499623202	0.8104501532450087	0.8192795254677153	0.8262520643651712	0.8316229454787141	0.836138689611887	0.8396171685992865
Subj_30	0.8257322928787469	0.8185391516203557	0.8434571081609791	0.8589414898048847	0.8703783560438741	0.8779302925660843	0.8834181605496445	0.8874271601074187	0.8909561739723441	0.8938958951405562
Subj_31	0.8243529463344147	0.8144682524972251	0.8387868834616297	0.8535751919400658	0.8644647280747901	0.8723035801338751	0.8782701858159144	0.8825704869591462	0.8864418361751187	0.8889744707691031
Subj_32	0.7878300605041497	0.7835459191251628	0.8089267407882099	0.8249707163363098	0.8353478032229079	0.8434668079845616	0.8480934096028957	0.8527138076160528	0.8559256685677071	0.8590114302059562
Subj_33	0.7462308696926296	0.7452236577327918	0.7726565241021843	0.7901534472734014	0.8029929501331197	0.8114826746989054	0.8172113153274556	0.8221345124841924	0.8260542844103645	0.8293196755171821
Subj_34	0.7845081667960941	0.7820209613789864	0.8062756085779701	0.822466186534354	0.8336710372669589	0.8417074167776536	0.8469753880971708	0.8519632127027796	0.8550202856307743	0.8579042462689551
Subj_35	1.4095093380184858	1.4812236090506874	1.4803830074350293	1.482139549217654	1.4845134224778422	1.486271269396073	1.4867511186674023	1.4866606830195184	1.4862021723128445	1.485784312165113
Subj_36	0.6813618775347624	0.6806617875360274	0.7095606758597183	0.7282558602026404	0.7408100253911273	0.7502307870906577	0.7571764996405882	0.7629604427054634	0.7681600928431124	0.7720557146489333
Subj_37	0.7719847940212857	0.7774708656474243	0.8059156952609883	0.8211701340352796	0.8317867010174265	0.8400617603442138	0.8459030316833842	0.851619967177632	0.8551974267202129	0.8590762938865559
Subj_38	0.7170138265057641	0.7171253130495053	0.7426095505740433	0.7576411613675429	0.7686071694774408	0.7764174828745969	0.7819963640037095	0.7865568245897794	0.7908087481112311	0.7942316797684074
Subj_39	0.7455594249400378	0.7446999230013094	0.770426019910292	0.7878892528115586	0.7990975070293104	0.8065480095202415	0.8120367398598332	0.8166594680491848	0.8204655755713525	0.82346805849863
Subj_40	0.7033079933133604	0.6995689442837669	0.7247140073139073	0.7419601953826851	0.7539846351699102	0.7626328085525047	0.768843449297911	0.7732300700535932	0.7770095366261932	0.7800162049165638
Subj_41	0.741060260285277	0.7460928027573026	0.7733288288304585	0.7903617484720156	0.8023649391581141	0.8111544806573685	0.818162955883084	0.8234720648526195	0.8273111983516734	0.8313195056512064
Subj_42	0.7647219605314836	0.756832073594553	0.782778104100577	0.7992652978399069	0.8103894618353513	0.8184999528090583	0.824048362511526	0.8282129048436928	0.8320777123441081	0.8348555003514118
Subj_43	0.7552017761733814	0.7550349324784106	0.7825584424430811	0.799757103025283	0.8127320696389352	0.8219939118624553	0.8285118422509067	0.8337113400806011	0.838173469545432	0.8415683089055526
Subj_44	0.7349332997667696	0.738209482351768	0.766638194800995	0.7842790890877909	0.7959754706001292	0.8049828745762745	0.8117162745516978	0.8175957840590655	0.8221980087111896	0.8260072496928896
Subj_45	0.7630802857856793	0.7555847167477844	0.7808983032863954	0.7977871093324291	0.808971087689764	0.8172539395594106	0.8232105862298646	0.828253169919717	0.8324257040917459	0.8356567973661555
Subj_46	0.7583694193473212	0.7582703706328406	0.7860101892520541	0.8033759171147964	0.8154284481491769	0.8245266887481286	0.8313062625994843	0.8365799779274129	0.8408346843704072	0.8441390898579612
Subj_47	0.7616598935608518	0.7604167604962638	0.7856056881133093	0.8023722320997296	0.8133163906401624	0.8207191803861081	0.8263254289080675	0.8309564206145893	0.8346890531691824	0.8374198270252571
Subj_48	0.7092168192102202	0.7109941483088444	0.7376318747977271	0.7551309174807739	0.7669228475696463	0.776203372228189	0.7832455920546815	0.7885694449162968	0.7923553940782646	0.7958369999876791
Subj_49	0.7320110235793635	0.7320225475060458	0.758330501766618	0.7767094761206395	0.7894460881779025	0.798525931941985	0.80453001970591	0.8099733249261176	0.813963507974368	0.8172216932600771
Subj_50	0.7752096468685883	0.7709385955647632	0.7947559478153137	0.8105071508432413	0.8221348523097374	0.8302744188017925	0.8366743702957867	0.8418900042719083	0.8462131358725691	0.8490552124485825
Subj_51	0.7255612311689219	0.7274183435978296	0.754116679290483	0.7703701804609666	0.7819458814757145	0.7906872330476111	0.7969544499248404	0.8022439773939506	0.8069416211137437	0.8105648592714954
Subj_52	0.7526123231138507	0.7538354096618314	0.7801290780883514	0.7959650301973095	0.8074224509036535	0.8162111349494154	0.8227237046038879	0.8276722106297854	0.8315346514353004	0.8347005208655149
Subj_53	0.6881343696798601	0.6875777707269717	0.7149729284102947	0.7321008600986949	0.7446846780332717	0.7535459341493986	0.759502586513579	0.7641968518785188	0.768199123506407	0.7712963130892183
Subj_54	0.7193193765904251	0.7274788951318918	0.7558886972382135	0.7722624197645479	0.7854111596034958	0.7946750101832998	0.801336405720564	0.8070525650147331	0.8116727524994598	0.8151087939204289
Subj_55	0.7260353584964294	0.7305312058485366	0.7574999959239384	0.7753139840805302	0.7890107766733921	0.7978301059486151	0.8043665442742134	0.8096008171440866	0.8141311998319565	0.8171459622058488
Subj_56	0.7204395181439898	0.7253026366861448	0.7515503470679061	0.7691230678608586	0.782121069259019	0.7910214426817619	0.7984760129321921	0.8040020840753617	0.8086472367691833	0.8124085240260303
Subj_57	0.7339778710812839	0.7385386809339033	0.766125761640756	0.7833927810904852	0.7960278052914244	0.8048645863593974	0.8108909889197868	0.8161115102977134	0.8196888640365096	0.8230374091825999
Subj_58	0.7045890634840819	0.7091875532893702	0.7354502023245654	0.7534768003530031	0.7664072756986953	0.775845638193698	0.7832480160982132	0.7884191353011745	0.7928866704224173	0.7963928944139123
Subj_59	0.7201284257753952	0.7255233013970701	0.7525911184445362	0.7708960032618497	0.7833974501387739	0.7926855840924021	0.7998341129560854	0.8049572388063462	0.809700588881934	0.8132550317931455
Subj_60	0.7005234893700282	0.7050073890246006	0.7327965967029917	0.7508593973167468	0.7633440188161331	0.7729948267746986	0.7803456059537721	0.7862995978896602	0.790939604346525	0.7946881487188098
Subj_61	0.6903911468225365	0.6931893326004438	0.7192116754375124	0.7377592590125992	0.7508362427304627	0.7600544922207769	0.766476963572807	0.7719280405556662	0.776262749306387	0.7798586589504738
Subj_62	0.729015688471451	0.7280686582904647	0.7550005933766197	0.7729872531559222	0.7849222272196571	0.7933927954410678	0.7995642834348591	0.8047932530431687	0.8091471285748281	0.8124408284718434
Subj_63	0.7240310776485064	0.7341691773045156	0.7601215057328666	0.7773681606969018	0.7899952444090982	0.7994252399924933	0.805967629902853	0.8120516528873696	0.8163333725252697	0.8202790703101965
Subj_64	0.6407977353413229	0.6477951640158457	0.6756172173365931	0.6937201167884071	0.7067435707611838	0.715970759409229	0.7235260745869669	0.7291515290975727	0.7333982894825215	0.7373958367930485
Subj_65	0.6745137872841003	0.6792631604527206	0.7052815164265367	0.7231517853039758	0.736986274181096	0.7471806267345308	0.7545760076326432	0.7600364386888793	0.7654407006688928	0.7695169534816982
Subj_66	0.6872088080107515	0.6902197870044844	0.7163507453491433	0.7356340535676394	0.7487256370044643	0.7579464681247335	0.7652443370261471	0.7710681238089366	0.7759611822949255	0.7799342849239832
Subj_67	0.6079527466231965	0.6107015521956435	0.639952464479977	0.659868975637125	0.6733932615804609	0.6835321678479664	0.6911802696920246	0.6976612422541092	0.7028688051312063	0.7075508948514869
Subj_68	0.6413957527528144	0.6444974884243025	0.6723702196654644	0.6920898920653743	0.7049612158581936	0.714245318648318	0.7211755533474877	0.7268311955084439	0.7311560964441601	0.7348840968110973
Subj_69	0.5637920386122417	0.5709811173975443	0.5991800782706971	0.6200394758023795	0.6352860814875823	0.6456106445815849	0.6535256208211664	0.6602946745689722	0.665464789777358	0.6697018829499414
Subj_70	0.5866463056760528	0.5890199646140803	0.6165679842963785	0.6336654487998434	0.6472636450973951	0.6575885377379707	0.6652439101553071	0.6713278022161944	0.6765263429658908	0.6807095001089487

## Sheet: AVC
	Iteration_0	Iteration_1	Iteration_2	Iteration_3	Iteration_4	Iteration_5	Iteration_6	Iteration_7	Iteration_8	Iteration_9
Mean	0.114644155	0.021023415	0.008898502	0.0052869758	0.0036908388	0.0029078112	0.0023894869	0.0020482366	0.0017994677	0.0015356416
Standard deviation	0.078976996	0.018757232	0.008898619	0.0054197656	0.0038303705	0.003051324	0.002534089	0.0021933166	0.0019460736	0.0016773852
