# Supplementary material for: Average volume reference space for large scale registration of whole-body magnetic resonance images
Source: PLoS One. 2019 Oct 1;14(10):e0222700. doi: 10.1371/journal.pone.0222700 (PMC6772040; doi:10.1371/journal.pone.0222700)
Supplement: S4 File — (XLS) [file pone.0222700.s004.xls]

## Sheet: Elastix
Bladder	Kidneys	Liver	Pancreas	Spleen
0.54	0.07	0.48	0.00	0.00
0.27	0.08	0.72	0.00	0.10
0.46	0.72	0.89	0.00	0.83
0.61	0.15	0.82	0.00	0.26
0.27	0.00	0.56	0.00	0.00
0.75	0.17	0.73	0.00	0.14
0.54	0.67	0.86	0.00	0.74
0.66	0.72	0.87	0.00	0.81
0.62	0.01	0.76	0.00	0.08
0.63	0.64	0.87	0.00	0.78
0.74	0.58	0.88	0.00	0.83
0.65	0.38	0.69	0.00	0.68
0.64	0.50	0.82	0.00	0.76
0.76	0.56	0.87	0.00	0.83
0.63	0.59	0.87	0.00	0.69
0.55	0.52	0.82	0.00	0.74
0.36	0.57	0.85	0.00	0.75
0.64	0.71	0.86	0.00	0.82
0.51	0.58	0.84	0.00	0.82
0.46	0.63	0.85	0.00	0.71
0.74	0.52	0.81	0.00	0.79
0.57	0.58	0.90	0.00	0.81
0.78	0.48	0.88	0.00	0.63
0.71	0.47	0.72	0.00	0.56
0.46	0.22	0.66	0.00	0.47

## Sheet: Our method
Bladder	Kidneys	Liver	Pancreas	Spleen
0.51	0.62	0.88	0.31	0.67
0.17	0.72	0.87	0.29	0.72
0.55	0.58	0.86	0.15	0.75
0.46	0.45	0.75	0.12	0.70
0.49	0.36	0.43	0.00	0.18
0.68	0.53	0.80	0.17	0.59
0.32	0.56	0.80	0.13	0.65
0.62	0.74	0.88	0.14	0.68
0.63	0.70	0.85	0.34	0.65
0.62	0.62	0.80	0.17	0.47
0.75	0.69	0.90	0.24	0.80
0.42	0.63	0.78	0.15	0.75
0.48	0.53	0.86	0.24	0.65
0.73	0.61	0.84	0.41	0.72
0.48	0.59	0.88	0.16	0.64
0.74	0.69	0.83	0.34	0.69
0.34	0.67	0.83	0.12	0.73
0.65	0.51	0.88	0.35	0.74
0.57	0.68	0.85	0.19	0.71
0.31	0.40	0.81	0.08	0.71
0.68	0.61	0.86	0.37	0.66
0.72	0.62	0.89	0.39	0.61
0.74	0.70	0.82	0.24	0.77
0.76	0.48	0.75	0.19	0.30
0.40	0.71	0.80	0.09	0.70
